# Supplementary material for: Proteomic Analysis of a NAP1 Clostridium difficile Clinical Isolate Resistant to Metronidazole
Source: PLoS One. 2014 Jan 6;9(1):e82622. doi: 10.1371/journal.pone.0082622 (PMC3882210; doi:10.1371/journal.pone.0082622)
Supplement: Table S1 — Protein expression (fold-change) in CD26A54_S (S) and CD26A54_R (R) relative to VLOO13 (V). Fold-change values of proteins shown with p<0.05 (Permutations Test, non-corrected) for S and/or R. Values shown are means of four independent growth experiments. (-) denotes reduced expression in S or R, relative to V. SD, standard deviation. (XLSX) [file pone.0082622.s001.xlsx]

## Sheet: 2013_10-01 Suppl Table 1
Supplementary Table S1. Protein expression (fold-change) in CD26A54_S (S) and CD26A54_R) relative to VLOO13 (V). Fold-change values of proteins shown with p<0.05 (Permutations Test, non-corrected) for S and/or R.
	Values shown are mean of four independent growth experiments. (-) denotes reduced expression in S or R, relative to V. SD, standard deviation.
Accession Number	p-value S/V	Fold-Change S/V	SD S/V	p-value R/V	Fold-Change R/V	SD R/V	Description
gi|126697571	0.0008	1.17	0.12	0.091	-1.06	0.06	gyrB gene product
gi|126697675	0.0032	1	0.08	0.1	-1.15	0.05	rplM gene product
gi|126697715	0.003	-30.15	7.53	0.086	-44.96	20.5	secA1 gene product
gi|126697762	0.023	-15.51	5.93	0.096	-9.96	9.7	LysR family transcriptional regulator
gi|126697769	0.001	-1.09	0.07	0.81	1	0.11	guaA gene product
gi|126697902	0.001	-1.23	0.28	0.12	-1.15	0.05	hypothetical protein
gi|126699426	0.001	1.97	0.17	0.33	-0.93	0.17	ispH gene product
gi|126699737	0.034	-1.37	0.09	0.98	1	0.17	2-nitropropane dioxygenase
gi|126699880	0.0014	-1.15	0.12	0.064	-1.24	0.08	protein export chaperone
gi|126699890	0.001	-1.22	0.21	0.12	-1.12	0.2	DNA topoisomerase III
gi|126699968	0.0034	-4.55	1.12	0.14	-5.35	5.43	grdB gene product
gi|126700888	0.00039	1.38	0.23	0.2	-1.26	0.08	pepF gene product
gi|126701304	0.01	-1.07	0.06	0.75	-1	0.06	jag gene product
gi|161723227	0.048	1.06	0.11	0.82	1.02	0.12	rpsL gene product
gi|260685378	0.023	2.86	0.55	0.081	2.66	0.39	small-molecule-binding protein
gi|260685380	0.00093	1.28	0.11	0.1	-1	0.08	seryl-tRNA synthetase
gi|260685395	0.0008	-1.24	0.14	0.32	1	0.07	hypothetical protein CDR20291_0018
gi|260685405	0.0027	1.82	0.51	0.54	1.41	0.82	E3 component of acetoin dehydrogenase enzyme system (dihydrolipoyl dehydrogenase)
gi|260685436	0.001	-1.13	0.04	0.64	1.04	0.15	NADP-dependent 7-alpha-hydroxysteroid dehydrogenase
gi|260685437	3.4e-05	-1.17	0.12	0.65	-1.04	0.12	DNA-directed RNA polymerase subunit beta
gi|260685443	0.038	1.09	0.07	0.54	1.18	0.2	30S ribosomal protein S10
gi|260685444	0.001	1.22	0.17	0.24	1	0.03	50S ribosomal protein L3
gi|260685445	0.00054	1.12	0.13	0.46	1.01	0.13	50S ribosomal protein L4
gi|260685446	0.015	1.19	0.05	0.056	-1.11	0.06	50S ribosomal protein L23
gi|260685452	0.029	1.07	0.09	0.097	-0.99	0.11	50S ribosomal protein L29
gi|260685459	0.00031	1.31	0.21	0.54	1.08	0.17	50S ribosomal protein L6
gi|260685463	0.042	1.19	0.05	0.65	1.06	0.07	50S ribosomal protein L15
gi|260685483	0.035	-1.04	0.09	0.055	1.2	0.15	anaerobic ribonucleoside triphosphate reductase
gi|260685495	0.016	1.3	0.09	0.059	1.19	0.05	phosphoglucomutase/phosphomannomutase mutase
gi|260685499	0.028	-1.13	0.04	0.56	1.08	0.11	UDP-N-acetylglucosamine 1-carboxyvinyltransferase
gi|260685503	0.012	-1.19	0.09	0.12	1.06	0.11	rod shape-determining protein Mbl
gi|260685563	0.048	-1.47	0.13	0.14	-1.42	0.09	dihydroorotate dehydrogenase 1B
gi|260685569	0.035	1.85	0.23	0.11	1.77	0.34	cardiolipin synthetase
gi|260685590	0.001	-1.21	0.12	0.32	-1.36	0.23	phosphoribosylaminoimidazole carboxylase catalytic subunit
gi|260685622	0.0048	1.55	0.34	0.87	0.99	0.12	hypothetical protein CDR20291_0247
gi|260685750	0.0038	-1.31	0.22	0.07	-1.19	0.2	pseudouridine synthase
gi|260685752	0.001	-1.24	0.18	0.5	-1.21	0.17	tRNA (Uracil-5-)-methyltransferase
gi|260685827	0.00028	-1.28	0.19	0.053	-1.13	0.1	amidohydrolase
gi|260685829	0.00078	-2.04	0.21	0.3	-1.32	0.07	hypothetical protein CDR20291_0455
gi|260685858	0.02	-1.15	0.09	0.15	-1.03	0.17	hypothetical protein CDR20291_0484
gi|260685886	0.001	2.27	0.23	0.14	1.91	0.67	hypothetical protein CDR20291_0513
gi|260685966	0.0015	1.79	0.61	0.39	1.18	0.2	hypothetical protein CDR20291_0596
gi|260685996	9.6e-05	1.3	0.16	0.44	1.11	0.04	phenylalanyl-tRNA synthetase subunit beta
gi|260686134	0.001	1.73	0.26	0.068	1.3	0.16	acetyltransferase
gi|260686153	0.002	-1.27	0.26	0.54	1.09	0.23	oligopeptide ABC transporter substrate-binding protein
gi|260686171	0.001	1.87	0.42	0.47	1.09	0.25	ABC transporter ATP-binding protein
gi|260686172	0.00011	2.02	0.51	0.18	1.29	0.21	ABC transporter permease
gi|260686179	0.00099	-1.32	0.13	0.44	1	0.12	hypothetical protein CDR20291_0811
gi|260686220	0.003	-1.22	0.15	0.21	1	0.19	ABC transporter substrate-binding protein
gi|260686235	0.037	1.4	0.14	0.16	1.22	0.13	glucosamine-6-phosphate deaminase
gi|260686248	0.017	1.3	0.11	0.059	1.21	0.08	spermidine/putrescine ABC transporter ATP-binding protein
gi|260686333	0.042	1.17	0.04	0.37	1.11	0.1	solute-binding lipoprotein
gi|260686339	0.015	-1.13	0.1	0.11	-0.99	0.14	electron transport complex protein
gi|260686340	0.001	-1.56	0.24	0.5	-1.25	0.14	electron transport complex protein
gi|260686344	0.026	-1.2	0.15	0.69	1.13	0.27	electron transport complex protein
gi|260686353	0.011	1.21	0.08	0.077	1.07	0.09	septum site-determining protein (cell division inhibitor)
gi|260686383	0.001	1.32	0.07	0.093	1.22	0.17	3-oxoacyl-
gi|260686384	0.0004	-1.13	0.08	0.57	1.02	0.04	trans-2-enoyl-ACP reductase
gi|260686387	0.035	-1.12	0.14	1	1	0.17	acyl carrier protein
gi|260686428	0.029	1.47	0.34	0.075	1.63	0.21	purine nucleoside phosphorylase
gi|260686431	0.029	1.64	0.23	0.12	1.3	0.11	O-methyltransferase
gi|260686451	0.036	-1.37	0.05	0.35	-1.17	0.1	hypothetical protein CDR20291_1086
gi|260686463	0.02	1.33	0.15	0.86	1.1	0.21	GTPase
gi|260686479	0.001	-1.22	0.15	0.071	-1.12	0.13	DNA topoisomerase I
gi|260686480	0.0029	-1.09	0.1	0.88	1.04	0.07	transcriptional repressor CodY
gi|260686487	2.1e-08	1.34	0.09	0.42	1.08	0.11	alanyl-tRNA synthetase
gi|260686523	0.0017	2.05	0.24	0.066	1.78	0.55	hypothetical protein CDR20291_1158
gi|260686545	3.2e-05	-1.47	0.11	0.35	1.09	0.07	aspartate aminotransferase
gi|260686550	0.038	-1.06	0.07	0.67	1.08	0.11	glutamine synthetase
gi|260686615	0.043	-1.21	0.08	0.97	-1.1	0.11	oligopeptide transporter
gi|260686617	0.024	1.45	0.17	0.92	1.19	0.11	ABC transporter ATP-binding protein
gi|260686650	0.001	1.45	0.2	0.65	-0.93	0.16	hypothetical protein CDR20291_1285
gi|260686663	0.041	1.52	0.19	0.15	1.48	0.45	GTP cyclohydrolase I
gi|260686667	0.024	1.7	0.45	0.055	1.33	0.21	phospho-2-dehydro-3-deoxyheptonate aldolase/chorismate mutase
gi|260686780	0.014	2.03	0.6	0.051	1.9	0.68	hypothetical protein CDR20291_1416
gi|260686903	0.046	1.58	0.24	0.26	1	0.16	hypothetical protein CDR20291_1540
gi|260686918	4.3e-06	-1.26	0.15	0.23	-1.09	0.08	bifunctional glycine dehydrogenase/aminomethyl transferase protein
gi|260686923	0.00066	1.44	0.13	0.24	1.24	0.16	guanine deaminase
gi|260686942	0.002	1.26	0.15	0.24	1.15	0.09	inosine-uridine preferring nucleoside hydrolase
gi|260686953	0.001	-1.67	0.32	0.91	-0.97	0.09	dinitrogenase iron-molybdenum cofactor
gi|260686972	0.00068	-1.47	0.1	0.74	1	0	hypothetical protein CDR20291_1610
gi|260686982	0.027	-1.47	0.33	0.41	-1.34	0.23	acyltransferase
gi|260687005	0.011	3.73	0	0.12	3.26	0.87	2-hydroxyacyl-CoA dehydratase
gi|260687025	0.013	1.21	0.08	0.059	1.17	0.14	hypothetical protein CDR20291_1664
gi|260687027	0.015	-1.5	0.22	0.21	-1.84	0.16	hypothetical protein CDR20291_1666
gi|260687050	0.015	36.62	52.34	0.17	13.26	18.23	hypothetical protein CDR20291_1689
gi|260687053	2.7e-07	-1.96	0.39	0.056	-1.24	0.2	pyridine nucleotide-disulfide oxidoreductase
gi|260687070	0.001	1.4	0.17	0.074	1.25	0.04	phosphoglycerate mutase
gi|260687071	0.003	3.38	1.07	0.074	2.44	0.64	hypothetical protein CDR20291_1710
gi|260687073	0.019	1.39	0.12	0.38	-0.98	0.25	acyltransferase
gi|260687093	0.023	1.84	0.67	0.19	1.38	0.37	shikimate dehydrogenase
gi|260687094	0.043	1.23	0	0.85	1.17	0.14	shikimate kinase
gi|260687095	0.0017	1.67	0.24	0.83	1.06	0.07	prephenate dehydrogenase
gi|260687153	0.031	2.69	0.61	0.11	1.57	0.28	conjugative transposon DNA recombination protein
gi|260687155	9.8e-05	3.43	0.23	0.064	1.67	0.23	hypothetical protein CDR20291_1799
gi|260687226	0.023	-1.24	0.14	0.17	-1.19	0.08	hypothetical protein CDR20291_1873
gi|260687234	0.029	-1.28	0.17	0.75	-1.07	0.05	reductive dehalogenase
gi|260687246	0.015	-1.2	0.15	0.79	1	0.09	cyclase
gi|260687251	0.0029	2.17	0.39	0.23	1.57	0.33	tRNA delta(2)-isopentenylpyrophosphate transferase
gi|260687361	0.00091	1.42	0.49	0.68	1.38	0.23	FAD-binding subunit of oxidoreductase
gi|260687366	0.025	1.28	0.16	0.065	1.49	0.05	ATP-dependent RNA helicase
gi|260687367	0.01	-1.46	0.06	0.72	-1.09	0.03	xanthine/uracil permease
gi|260687378	0.0019	1.46	0.06	0.054	1.21	0.12	threonine synthase
gi|260687379	0.018	1.63	0.18	0.089	1.31	0.34	homoserine kinase
gi|260687471	0.005	-1.19	0.05	0.27	1	0.09	ABC transporter ATP-binding protein/permease
gi|260687497	0.014	1.11	0.08	0.97	1	0.1	asparaginyl-tRNA synthetase
gi|260687560	8.1e-05	-1.25	0.08	0.29	1.09	0.07	transketolase
gi|260687586	0.0003	-1.26	0.11	0.87	1.28	0.17	Xaa-Pro dipeptidase
gi|260687643	0.0021	-1.54	0.05	0.059	-1.47	0.11	MarR family transcriptional regulator
gi|260687650	0.001	-1.23	0.07	0.17	1.11	0.04	hypothetical protein CDR20291_2302
gi|260687684	0.043	1.28	0.16	0.81	-1.04	0.04	sigma 54 modulation protein
gi|260687688	0.001	-1.24	0.13	1	1.05	0.04	histidine triad nucleotide-binding protein
gi|260687748	0.00015	2.82	0.54	0.17	1.69	0.41	6-phospho-alpha-glucosidase
gi|260687752	0.01	-1.27	0.25	0.57	1	0.16	translation inhibitor endoribonuclease
gi|260687754	0.00025	-1.21	0.08	0.69	1	0.1	aspartate aminotransferase
gi|260687824	0.031	-1.23	0.07	0.6	1.12	0.13	low-specificity L-threonine aldolase
gi|260687843	0.0008	-1.69	0.24	0.24	-1.15	0.09	hypothetical protein CDR20291_2497
gi|260687848	4.8e-06	1.26	0.17	0.069	-1.07	0	isoleucyl-tRNA synthetase
gi|260687885	0.0041	1.26	0.13	0.45	1.11	0.1	UDP-N-acetylglucosamine--N-acetylmuramyl-(penta peptide) pyrophosphoryl-undecaprenol N-acetylglucosamine transferase
gi|260687916	0.001	-1.11	0.1	0.014	-1.05	0.17	propanediol utilization protein
gi|260687947	0.016	1.5	0.21	0.18	1.15	0	UDP-glucose 4-epimerase
gi|260687998	0.013	2.3	0.72	0.05	1.86	0.33	penicillin-binding protein repressor
gi|260688013	0.0009	1.42	0.08	0.73	1.17	0.12	phosphomannomutase/phosphoglycerate mutase
gi|260688035	0.03	1.66	0.19	0.07	1.46	0.3	protein translocase subunit
gi|260688049	0.029	-2.18	0.08	0.5	-1.48	0.12	hypothetical protein CDR20291_2704
gi|260688060	0.047	-1.98	0.72	0.34	-1.85	0.62	flavodoxin
gi|260688120	0.00021	2.15	0.2	0.087	-1.47	0.06	hypothetical protein CDR20291_2775
gi|260688159	0.018	1.6	0.11	0.33	1.35	0.12	hypothetical protein CDR20291_2815
gi|260688173	0.00045	2.23	0.26	0.083	1.3	0.11	ribonucleoside-diphosphate reductase subunit beta
gi|260688178	0.016	1.4	0.15	0.059	1.26	0.15	iron ABC transporter substrate-binding protein
gi|260688253	0.00036	1.93	0.39	1	1.02	0.04	restriction modification system dna specificity domain
gi|260688254	0.00035	2.18	0.08	0.057	1.28	0.11	type i restriction enzyme m subunit
gi|260688351	0.02	1.61	0.2	0.12	1.61	0.19	hypothetical protein CDR20291_3010
gi|260688362	0.02	-1.52	0.12	0.22	-1.32	0.07	phosphatidylethanolamine-binding regulatory protein
gi|260688369	0.00063	-0.96	0.14	0.28	1	0.12	triosephosphate isomerase
gi|260688372	0.001	1.23	0.07	0.089	1.09	0.07	central glycolytic genes regulator
gi|260688380	0.041	-1.28	0.16	0.067	-1.4	0.07	peptidase
gi|260688467	0.0031	1.41	0.25	0.94	1	0	two-component response regulator
gi|260688483	0.03	1.96	0.2	0.2	2.58	1.24	pyrroline-5-carboxylate reductase
gi|260688484	0.038	0.93	0.05	0.061	1.15	0.11	formate acetyltransferase
gi|260688486	0.041	1.3	0.04	0.62	1.19	0.05	protease
gi|260688487	0.00015	-1.15	0.07	0.66	1.04	0.09	glucose-6-phosphate isomerase
gi|260688488	0.028	-1.18	0.17	0.89	1	0.12	sodium-dependent phosphate transporter
gi|260688492	0.0027	-1.17	0.08	0.15	1	0.08	protein translocase
gi|260688503	8.1e-05	1.23	0.1	0.093	1.17	0.12	ATP-dependent protease La
gi|260688510	0.018	1.26	0.18	0.08	1.3	0.09	ribonuclease Ph
gi|260688568	0.012	1.42	0.14	0.075	1.27	0.25	iron-only hydrogenase, electron-transferring subunit
gi|260688569	6.1e-06	1.37	0.12	0.29	1.11	0.1	iron-only hydrogenase, electron-transferring subunit
gi|260688603	0.0028	-1.3	0.13	0.56	-1.14	0.12	aldose epimerase
gi|260688613	0.027	1.92	0.27	0.058	1.75	0.17	oxidoreductase
gi|260688635	0.015	-3.16	0.79	0.081	-2.58	0.62	hypothetical protein CDR20291_3294
gi|260688661	2e-05	-1.19	0.05	0.097	-1.13	0.06	peptide chain release factor 1
gi|260688675	0.033	1.19	0.11	0.32	1.17	0.08	bifunctional tetrapyrrole (Corrin/Porphyrin) methylase/nucleoside triphosphate pyrophosphohydrolase
gi|260688688	0.011	1.53	0.21	0.97	1	0.12	hypothetical protein CDR20291_3347
gi|260688694	0.0012	-1.85	0.47	0.35	-1.42	0.21	stage V sporulation protein G
gi|260688696	0.00074	-1.19	0.05	0.12	-1.09	0.09	UDP-N-acetylmuramate--L-alanine ligase
gi|260688715	0.001	1.42	0.14	0.091	1.37	0.09	deoxyribonuclease
gi|260688722	0.044	-1.12	0.14	0.052	-1.54	0.1	corrin/porphyrin methyltransferase
gi|260688737	0.002	-1.02	0.07	0.18	1.13	0.04	cell division protein
gi|260688745	0.049	-4.07	0.9	0.078	-5.6	1.18	cell wall hydrolase
gi|260688750	0.00063	1.57	0.06	0.092	1.24	0.13	hypothetical protein CDR20291_3409
gi|260688777	0.0029	-1.21	0.08	0.46	-1.02	0.07	S-ribosylhomocysteinase
gi|260688788	0.026	-1.19	0.11	0.45	1	0.14	ABC transporter ATP-binding protein
gi|260688817	0.011	2.45	0.9	0.081	2.08	0.52	MerR family transcriptional regulator
gi|384359527	0.0048	1.66	0.39	0.088	1.93	0.75	hypothetical protein
gi|384359990	0.019	0.63	0.07	0.62	0.98	0.15	hypothetical protein
gi|126697592	0.0023	1.13	0.08	0.001	-1.42	0.13	clpC gene product
gi|126697620	2.8e-10	-11.4	2.65	3.6e-08	-12.05	3.51	thyX gene product
gi|126697686	0.00035	-2.18	0.46	4.8e-05	-2.21	0.37	ATP/GTP-binding protein
gi|126697749	1.1e-06	4.4	0.69	7.7e-07	4.17	0.6	oxidoreductase, NAD/FAD binding subunit
gi|126697764	0.0015	1.92	0.3	0.00075	1.77	0.59	DNA glycosylase
gi|126697795	0.0007	-1.42	0.11	1.5e-07	-2.15	0.24	purD gene product
gi|126698282	0.028	-1.35	0.16	0.001	-1.63	0.21	protease
gi|126698299	0.00069	-2.47	0.25	2.6e-05	-3.61	0.24	fchA gene product
gi|126698374	0.024	1.37	0.17	0.012	1.6	0.11	nadE gene product
gi|126698407	0.00019	-2.8	0.4	7.5e-05	-3.04	0.31	rbo gene product
gi|126698471	0.00031	-1.23	0.24	0.0038	-1.32	0.14	iron-dependent hydrogenase
gi|126699078	3.3e-07	7.99	1.61	5.5e-09	8.7	1.82	ruberythrin
gi|126699155	0.049	-1.42	0.08	3.5e-05	-3.04	0.29	hisH gene product
gi|126699241	0.0029	-0.98	0.03	0.017	1.04	0.04	calcium-transporting ATPase
gi|126699455	0.012	-9.22	2.64	0.027	-7.73	0.38	hypothetical protein
gi|126699471	0.04	-42.88	47.96	0.00086	-10.52	5.86	hypothetical protein
gi|126699482	0.015	-1.66	0.19	0.0025	-2.47	0.17	hypothetical protein
gi|126699525	0.001	-1.79	0.26	0.00085	-1.98	0.3	eutL gene product
gi|126699790	0.0021	-42.18	44.58	2.9e-05	-21.22	10.72	amino-acid ABC transporter substrate-binding protein
gi|126699967	3.4e-07	-5.49	0.63	1.7e-05	-6.23	1.73	grdC gene product
gi|126699996	2.7e-08	-3	0.74	4.4e-09	-2.96	0.52	iorA gene product
gi|126700135	0.036	-3.77	1.97	0.028	-4.02	3.12	cell surface protein
gi|126700142	5.4e-05	3.19	0.67	9.3e-05	2.69	0.18	recX gene product
gi|126700286	5.6e-05	-0.97	0.14	0.0023	1.25	0.08	appA gene product
gi|126700319	3.5e-05	-6.39	3.51	1.6e-06	-10.78	4.82	amidohydrolas
gi|126700407	1.5e-06	-6.93	2.58	3.3e-07	-10.6	5.15	S-layer protein
gi|126700408	4.6e-12	-21.55	5.01	8.4e-10	-11.55	6.52	secA2 gene product
gi|126700409	1.4e-12	-8.42	1.65	7.1e-15	-10.12	5.66	slpA gene product
gi|126700662	0.00029	-10.78	10.39	0.00058	-4.04	1.66	phosphosugar-binding transcriptional regulator
gi|126700790	0.0022	1.26	0.11	0.001	1.24	0.19	eno gene product
gi|126700900	0.00025	-47.96	42.48	0.0041	-27.49	18.62	proC2 gene product
gi|260681775	0.017	-0.97	0.09	0.00058	-1.15	0.08	DNA gyrase subunit A
gi|260684228	0.032	1.39	0.05	0.0018	1.11	0.04	UDP-N-acetylmuramoylalanine--D-glutamate ligase
gi|260685376	1.9e-06	-29.37	37.1	4.2e-07	-14.39	8.36	anti-sigma-B factor (serine-protein kinase)
gi|260685377	6.1e-06	-4.77	0.34	4.1e-05	-4.15	1.01	RNA polymerase sigma-B factor
gi|260685382	0.047	1.45	0.17	0.046	1.49	0.1	DNA polymerase III subunits gamma and tau
gi|260685385	0.034	1.49	0.05	0.001	1.37	0.12	glycosyl transferase
gi|260685386	0.00036	2.18	0.42	0.037	1.85	0.3	hypothetical protein CDR20291_0009
gi|260685388	2.7e-08	-2.39	0.21	4.2e-06	-1.74	0.35	translation elongation factor
gi|260685418	8e-06	1.46	0.27	5e-06	1.52	0.09	cysteinyl-tRNA synthetase
gi|260685420	0.00042	2.52	0.26	4.9e-05	2.36	0.33	thymidylate synthase
gi|260685421	3e-05	2.67	0.46	9.6e-05	2.21	0.4	dihydrofolate reductase region
gi|260685422	8.8e-06	3.28	0.52	9.4e-05	2.07	0.42	hypothetical protein CDR20291_0045
gi|260685435	0.00052	-0.97	0.13	1e-05	-1.28	0.11	50S ribosomal protein L7/L12
gi|260685438	7.9e-05	-1.19	0.05	0.00081	-1.07	0.04	DNA-directed RNA polymerase subunit beta'
gi|260685441	0.001	-1.19	0.05	4.7e-08	-1.32	0.08	elongation factor G
gi|260685447	0.001	-1.09	0.1	2.9e-05	-1.23	0.08	50S ribosomal protein L2
gi|260685449	0.014	1.17	0.08	0.00055	-1.41	0.12	50S ribosomal protein L22
gi|260685461	0.02	1.11	0.04	0.002	-1.23	0.03	30S ribosomal protein S5
gi|260685472	0.021	1.07	0.06	0.00093	-0.93	0.1	30S ribosomal protein S4
gi|260685473	0.037	1.07	0.06	0.001	-1.15	0.03	DNA-directed RNA polymerase subunit alpha
gi|260685482	0.001	1.64	0.28	1.7e-07	2.52	0.35	aspartate aminotransferase
gi|260685488	1.7e-06	-2.15	0.22	5.1e-05	-2.16	0.34	phosphate butyryltransferase
gi|260685489	1e-09	-2.31	0.22	8e-08	-2.32	0.36	butyrate kinase
gi|260685491	4.1e-05	-2.7	0.31	0.00041	-2.53	0.39	ferredoxin
gi|260685492	2.8e-09	-2.52	0.29	1.9e-07	-2.52	0.67	2-ketoisovalerate ferredoxin reductase
gi|260685493	1.3e-07	-2.8	0.35	8.9e-08	-2.85	0.36	subunit of oxidoreductase
gi|260685494	4e-08	-3.27	0.41	5.1e-09	-2.69	0.09	subunit of oxidoreductase
gi|260685496	0.00025	1.21	0.08	0.049	1.17	0.08	glucosamine--fructose-6-phosphate aminotransferase
gi|260685518	0.031	1.16	0.17	0.001	1.77	0.12	RNA-binding protein
gi|260685519	0.001	3.62	0.32	0.0036	3.55	0.32	preprotein translocase SecA subunit
gi|260685547	0.001	1.61	0.24	0.001	1.45	0.17	ABC transporter ATP-binding protein
gi|260685552	3.8e-10	2.8	0.35	1.3e-09	3.72	0.72	oxidoreductase, acetyl-CoA synthase subunit
gi|260685555	0.00035	-1.4	0.17	1.5e-05	-1.9	0.17	cyclopropane-fatty-acyl-phospholipid synthase
gi|260685557	2.9e-12	-3.15	0.28	6.5e-10	-2.71	0.38	NAD-specific glutamate dehydrogenase
gi|260685571	2.1e-08	1.35	0.19	7.6e-11	1.52	0.19	60 kDa chaperonin
gi|260685591	0.01	-1.49	0.1	0.001	-1.61	0.19	phosphoribosylaminoimidazole-succinocarboxamide synthase
gi|260685592	2.1e-05	-1.53	0.25	0.001	-1.52	0.05	amidophosphoribosyltransferase
gi|260685593	1.7e-05	-1.9	0.12	0.00087	-1.75	0.17	phosphoribosylformylglycinamidine cyclo-ligase
gi|260685595	4.5e-07	-1.4	0.17	2.4e-05	-1.78	0.19	bifunctional phosphoribosylaminoimidazolecarboxamide formyltransferase/IMP cyclohydrolase
gi|260685597	0.00012	-1.19	0.08	5.6e-11	-2.79	0.34	formylglycinamidine ribonucleotide synthetase
gi|260685612	0.031	1.9	0.74	0.027	-5.49	0.8	flagellar protein
gi|260685615	0.00054	2.45	1.13	1.4e-08	-4.08	0.27	flagellin subunit
gi|260685652	2.9e-06	1.87	0.19	0.001	1.19	0.09	heat shock protein 90
gi|260685658	0.00032	-3.42	1.09	5.2e-06	-3.99	0.77	hypothetical protein CDR20291_0283
gi|260685659	0.00035	2.65	0.3	0.00032	2.6	0.17	hypothetical protein CDR20291_0284
gi|260685728	0.042	1.6	0.16	0.039	1.55	0.23	hypothetical protein CDR20291_0354
gi|260685737	0.00048	2.21	0.46	0.0023	1.75	0.38	radical SAM protein
gi|260685739	0.0025	-1.02	0.12	1.3e-05	-1.68	0.07	(R)-2-hydroxyisocaproate dehydrogenase
gi|260685740	1e-12	-2.04	0.18	2.4e-12	-2.84	0.23	isocaprenoyl-CoA:2-hydroxyisocaproate CoA-transferase
gi|260685741	2e-06	-1.68	0.07	2.1e-09	-2.48	0.31	activator of 2-hydroxyisocaproyl-CoA dehydratase
gi|260685742	1e-06	-1.78	0.21	6.7e-15	-2.94	0.26	oxygen-sensitive 2-hydroxyisocaproyl-CoA dehydratase subunit
gi|260685743	2.8e-08	-1.87	0.11	3.8e-15	-3.25	0.18	oxygen-sensitive 2-hydroxyisocaproyl-CoA dehydratase subunit
gi|260685744	1.7e-05	-1.13	0.1	2.2e-16	-2.52	0.26	acyl-CoA dehydrogenase
gi|260685745	0.00031	-1.03	0.19	1.6e-09	-1.97	0.13	electron transfer flavoprotein subunit beta
gi|260685746	1.1e-05	-1.42	0.11	2.6e-11	-2.34	0.21	electron transfer flavoprotein subunit alpha
gi|260685755	0.022	2.29	0.86	0.00096	3.25	0.18	cell surface protein
gi|260685789	0.022	2.83	0.2	0.0013	4.27	1.28	MarR family transcriptional regulator
gi|260685806	0.001	-1.78	0.16	0.001	-1.66	0.11	phosphoribosylaminoimidazole-succinocarboxamide synthase
gi|260685814	1.2e-09	3.83	1.5	0.00012	8.89	1.98	hemagglutinin/adhesin
gi|260685824	8.7e-05	2.03	0.41	0.001	2.18	0.44	peptidase
gi|260685844	0.045	1.32	0.13	0.001	1.71	0.06	lipoprotein
gi|260685859	0.00025	2.62	0.45	7.1e-05	3.34	0.56	endonuclease IV
gi|260685865	0.013	1.57	0.14	0.001	1.81	0.16	RNA methylase
gi|260685880	3.5e-09	7.59	1.62	5.1e-09	8.26	3.02	NADP-dependent glyceraldehyde-3-phosphate dehydrogenase
gi|260685889	0.00031	2.96	0.83	0.00012	5.94	1.19	hypothetical protein CDR20291_0517
gi|260685995	0.00044	1.28	0.05	0.015	1.26	0.15	phenylalanyl-tRNA synthetase subunit alpha
gi|260686000	0.0049	-1.28	0.11	0.001	-1.77	0.12	phosphohydrolase
gi|260686001	0.029	-2.05	0.54	0.00081	-2.81	0.48	DNA repair protein
gi|260686004	3.4e-07	-1.83	0.06	0.00096	-1.52	0.09	aminoacyl-histidine dipeptidase
gi|260686011	0.00071	-1.51	0.27	0.024	-1.23	0.03	phosphate butyryltransferase
gi|260686012	8.9e-12	-4.18	0.64	8.4e-10	-4.63	0.66	bifunctional carbon monoxide dehydrogenase/acetyl-CoA synthase
gi|260686013	2.5e-05	-2.32	0.36	0.00048	-2.16	0.61	carbon monoxide dehydrogenase accessory protein
gi|260686014	8.8e-09	-2.09	0.32	1.7e-10	-2.8	0.35	formate--tetrahydrofolate ligase
gi|260686016	0.001	-1.66	0.11	0.0003	-2.18	0.44	bifunctional methylenetetrahydrofolate dehydrogenase/methenyltetrahydrofolate cyclohydrolase
gi|260686017	3.1e-06	-4.03	0.63	3.6e-07	-5.59	1.85	hypothetical protein CDR20291_0648
gi|260686018	4.8e-05	-5.78	1.3	1.3e-05	-5.35	0.97	methylenetetrahydrofolate reductase
gi|260686019	6.9e-07	-6.92	2	4.1e-09	-5.99	0.72	carbon monoxide dehydrogenase/acetyl-CoA synthase complex, dihydrolipoyl dehydrogenase subunit
gi|260686020	0.00084	-1.6	0.16	0.00066	-1.96	0.34	carbon monoxide dehydrogenase/acetyl-CoA synthase complex, nickel-inserting subunit
gi|260686021	6.7e-06	-1.97	0.2	2.8e-08	-2.52	0.26	acetyl-CoA decarbonylase/synthase complex subunit delta
gi|260686022	6.9e-07	-2.26	0.19	2.1e-06	-2.84	0.29	acetyl-CoA decarbonylase/synthase complex subunit gamma
gi|260686023	1.5e-05	-2.56	0.23	0.00069	-2.57	0.33	carbon monoxide dehydrogenase/acetyl-CoA synthase complex, methyltransferase subunit
gi|260686024	9.7e-07	-2.58	0.46	2e-08	-3.7	0.56	bifunctional acetyl-CoA decarbonylase/synthase complex subunit alpha/beta
gi|260686049	0.028	-1.14	0.16	0.001	-1.15	0.07	cysteine desulfurase
gi|260686050	0.0024	-1.21	0.08	0.02	-1.54	0.1	thiamine biosynthesis protein ThiI
gi|260686054	0.00017	3.63	0.47	0.0001	4.63	1.56	pyruvate formate-lyase activating enzyme
gi|260686057	9.4e-07	-1.39	0.12	3.1e-09	-1.74	0.1	ATP-dependent RNA helicase
gi|260686084	0.00056	1.34	0.09	0.0018	1.33	0.15	ABC transporter ATP-binding protein
gi|260686087	0.001	1.6	0.11	0.001	1.81	0.22	ATP/GTP-binding protein
gi|260686116	9.6e-05	3.67	1.16	2.7e-05	3.35	0.63	6-phospho-beta-glucosidase
gi|260686123	0.00016	-1.71	0.12	0.00015	-1.15	0.1	rubrerythrin
gi|260686139	0.0022	1.42	0.08	0.001	1.69	0.24	5-aminoimidazole-4-carboxamide ribonucleotide transformylase
gi|260686142	0.01	1.4	0.21	0.001	1.66	0.11	cell surface protein
gi|260686147	6.2e-06	2.94	0.26	2.9e-05	3.09	0.11	aminobenzoyl-glutamate utilization protein
gi|260686162	0.00012	-2.67	0.45	0.001	-2.27	0.27	hypothetical protein CDR20291_0794
gi|260686170	9.5e-05	-0.92	0.34	4.2e-05	-1.32	0.04	ABC transporter substrate-binding protein
gi|260686173	5.8e-05	-1.98	0.25	8.8e-05	-2.53	0.68	ABC transporter substrate-binding protein
gi|260686181	0.0024	-1.53	0.38	0.0014	-1.98	0.51	glycogen biosynthesis protein
gi|260686188	0.00066	-1.63	0.15	3.3e-05	-3.2	0.27	spermidine synthase
gi|260686189	0.0018	-2.26	0.19	0.0005	-5.45	1.11	agmatinase
gi|260686190	2.1e-08	-2.78	0.55	3.9e-08	-3.05	0.71	cold shock protein
gi|260686198	0.046	-1.39	0.12	0.001	-1.23	0.05	glycine betaine/carnitine/choline ABC transporter ATP-binding protein
gi|260686207	0.00055	1.68	0.07	9.5e-05	1.49	0.1	30S ribosomal protein S1
gi|260686215	6.2e-05	4.31	0.54	2.2e-05	2.74	0.24	aminotransferase
gi|260686216	0.00041	3.36	0.69	0.011	2.15	0.15	D-3-phosphoglycerate dehydrogenase
gi|260686217	0.00018	3.22	0.48	0.00061	2.52	0.37	hypothetical protein CDR20291_0849
gi|260686223	0.00054	-1.52	0.09	0.036	-1.71	0.06	regulatory protein
gi|260686226	0.001	-1.56	0.24	0.00047	-1.85	0.28	NAD-dependent malic enzyme
gi|260686258	0.001	2.44	0.4	0.00058	2.34	0.21	N-acetylmuramoyl-L-alanine amidase
gi|260686263	0.048	1.69	0.2	0.035	-1.44	0.64	ATP-dependent nuclease subunit B
gi|260686269	0.0004	1.72	0.21	0.00046	1.64	0.41	cell surface protein
gi|260686279	1.5e-05	-2.79	0.34	8.5e-05	-2.52	0.25	3-hydroxybutyryl-CoA dehydratase
gi|260686280	2.9e-08	-2.39	0.21	4.9e-08	-2.36	0.33	3-hydroxybutyryl-CoA dehydrogenase
gi|260686281	2.8e-08	-2.52	0.29	2.5e-07	-2.51	0.22	acetyl-CoA acetyltransferase
gi|260686309	5.4e-05	2.75	0.35	0.00033	2.7	0.92	ABC transporter ATP-binding protein/permease
gi|260686311	0.001	1.5	0.19	0.00016	2.61	0.64	peptidase
gi|260686319	0.029	1.56	0.24	0.0028	1.6	0.14	transcriptional regulator
gi|260686323	4.5e-08	3.34	0.52	6.6e-08	4.64	1.24	nitroreductase family protein
gi|260686330	0.001	1.26	0.11	0.00022	1.39	0.09	DNA polymerase I
gi|260686348	0.00029	-1.02	0.12	0.0002	1.2	0.17	rod shape-determining protein MreB
gi|260686360	3.1e-07	2.29	0.5	2.3e-09	3.53	0.74	anaerobic nitric oxide reductase flavorubredoxin
gi|260686378	5.6e-06	1.19	0.11	5.3e-05	1.21	0.08	acetate kinase
gi|260686382	0.0031	1.26	0.17	0.042	1.24	0.18	glycerol-3-phosphate acyltransferase PlsX
gi|260686385	0.0031	1.52	0.14	0.015	1.39	0.05	malonyl coa-acyl carrier protein transacylase
gi|260686386	0.002	1.8	0.07	0.0053	1.66	0.19	3-oxoacyl-
gi|260686388	2.2e-05	1.61	0.19	0.0008	1.47	0.13	3-oxoacyl-
gi|260686432	0.00038	1.72	0.24	0.021	1.42	0.13	protease
gi|260686466	6.4e-07	2.74	0.24	2.9e-06	2.86	0.51	ribonucleotide-diphosphate reductase
gi|260686467	0.001	1.81	0.13	0.001	2.19	1.12	ribonuclease HII
gi|260686469	1.5e-06	-5.52	0.98	4.3e-06	-6.3	1.49	hypothetical protein CDR20291_1104
gi|260686483	0.042	1.28	0.11	0.036	1.52	0.09	RRF2 family transcriptional regulator
gi|260686484	9.4e-07	1.4	0.21	2.6e-07	1.43	0.22	cysteine desulfurase
gi|260686492	0.001	1.34	0.05	0.00021	2.62	0.39	ferric uptake regulation protein
gi|260686505	0.031	1.37	0.1	0.028	1.3	0.11	leucyl aminopeptidase
gi|260686517	0.013	1.32	0.39	0.044	1.53	0.38	ribosome-binding factor A
gi|260686532	0.035	-1.34	0.05	0.00089	-1.32	0.08	radical SAM protein
gi|260686541	4.3e-05	-1.77	0.06	0.00083	-1.58	0.18	MarR family transcriptional regulator
gi|260686547	0.00012	2.6	0.22	2.1e-05	2.99	0.25	exodeoxyribonuclease
gi|260686564	6.9e-07	-1.29	0.2	1.8e-07	-1.47	0.13	peptidyl-prolyl isomerase
gi|260686573	0.0012	2.65	0.26	8.3e-05	12.49	5.06	hypothetical protein CDR20291_1208
gi|260686611	0.001	1.49	0.1	0.001	1.55	0.18	hypothetical protein CDR20291_1246
gi|260686620	2.6e-05	-1.78	0.18	0.001	-2.02	0.31	D-alanine--D-alanine ligase
gi|260686652	0.0022	1.42	0.14	0.00051	1.84	0.45	multiprotein complex assembly protein
gi|260686664	0.00027	1.61	0.46	0.001	1.45	0.2	dihydropteroate synthase
gi|260686673	5.6e-10	3.25	0.18	1e-10	3.04	0.17	5-nitroimidazole reductase
gi|260686683	0.00073	1.3	0.09	0.001	1.34	0.09	penicillin-binding protein
gi|260686685	0.00032	2.71	0.46	0.0004	2.71	0.42	membrane protein ( phage infection protein)
gi|260686698	0.0009	-1.6	0.14	0.033	-1.49	0.1	aliphatic sulfonates ABC transporter substrate-binding protein
gi|260686710	0.0021	-1.24	0.2	0.00029	-1.23	0.05	hypothetical protein CDR20291_1346
gi|260686718	0.01	2.61	0.36	0.00028	4.53	1.02	drug/sodium antiporter
gi|260686723	0.001	1.8	0.38	0.00092	1.9	0.07	hypothetical protein CDR20291_1359
gi|260686732	0.00065	1.94	0.41	0.0002	2.67	0.91	acetyltransferase
gi|260686734	0.00015	1.42	0.14	3.5e-05	1.37	0.17	tyrosyl-tRNA synthetase
gi|260686737	3.9e-08	2.97	0.59	4.5e-07	3.17	0.52	rubrerythrin
gi|260686739	0.001	1.44	0.13	0.00046	2.26	0.19	dihydroorotase
gi|260686749	5.3e-06	-1.94	0.17	9.5e-05	-1.84	0.19	ferredoxin-NADP(+) reductase subunit alpha
gi|260686750	5.9e-08	-1.84	0.16	4.6e-06	-1.6	0.16	oxidoreductase
gi|260686758	0.002	-2.34	0.54	0.0041	-2.35	0.1	hypothetical protein CDR20291_1394
gi|260686761	0.04	-2.15	0.21	0.023	-3.55	1.26	ATP phosphoribosyltransferase
gi|260686762	0.046	-1.57	0.14	0.00041	-2.36	0.61	histidinol-phosphate aminotransferase
gi|260686765	0.001	-1.67	0.32	1.5e-06	-3.08	0.64	1-(5-phosphoribosyl)-5-
gi|260686767	0.011	-1.76	0.48	0.00015	-2.64	0.15	bifunctional phosphoribosyl-AMP cyclohydrolase/phosphoribosyl-ATP pyrophosphatase
gi|260686768	0.026	-1.63	0.09	0.041	-1.84	0.16	amino acid permease
gi|260686770	0.00097	-1.63	0.13	0.0029	-1.32	0.15	peptidyl-prolyl isomerase
gi|260686830	0.015	3.24	1.86	0.0039	5.02	1.19	hypothetical protein CDR20291_1466
gi|260686837	0.00051	2.15	0.2	0.00053	2.19	0.25	phosphoglucomutase
gi|260686841	0.002	-4.04	1.23	5.3e-05	-11.52	4.09	hypothetical protein CDR20291_1478
gi|260686842	0.001	2.11	0.14	0.00066	2.23	0.2	histidinol dehydrogenase
gi|260686855	6.2e-10	2.47	0.25	1.7e-08	3.69	0.45	O-acetylserine sulfhydrylase
gi|260686857	0.00031	-1.97	0.13	0.00058	-2.07	0.42	methionine aminopeptidase
gi|260686883	0.0036	4.47	2.56	0.041	3.01	0.88	lipoprotein
gi|260686884	6.9e-11	5.15	0.85	3.7e-10	5.42	1.34	nitric oxide reductase flavoprotein
gi|260686950	4.4e-05	3.04	0.17	6.9e-06	4.14	0.17	thioredoxin
gi|260686951	1.6e-06	5.46	1.15	1.8e-05	7.33	4.2	thioredoxin reductase
gi|260686956	0.0014	1.9	0.8	0.00066	2.5	0.53	sodium:amino acid symporter
gi|260686978	0.0023	1.9	0.4	0.001	1.67	0.24	hypothetical protein CDR20291_1616
gi|260686979	0.001	2.19	0.2	0.00017	2.52	0.37	hydantoinase
gi|260686981	0.0018	2.57	0.67	0.0012	3.03	0.61	transcriptional regulator
gi|260686993	0.0025	2.16	0.76	0.022	1.64	0.26	hypothetical protein CDR20291_1631
gi|260687006	8e-05	1.72	0.21	0.00046	1.83	0.06	(R)-2-hydroxyglutaryl-CoA dehydratase subunit alpha
gi|260687007	0.038	1.42	0.11	0.00072	1.66	0.15	cell surface-associated cysteine protease
gi|260687024	7e-06	-2.4	0.35	0.00021	-1.88	0.51	hypothetical protein CDR20291_1663
gi|260687033	4.5e-06	11.17	6.9	0.00033	7.16	2.43	arsenate reductase
gi|260687040	0.00093	-1.78	0.25	0.00061	-1.72	0.21	tRNA pseudouridine synthase A
gi|260687052	2.3e-05	-2.07	0.67	0.00047	-1.67	0.68	nitrite and sulfite reductase subunit
gi|260687055	0.0033	1.42	0.11	0.001	1.96	0.34	tellurium resistance protein
gi|260687056	0.001	1.26	0.13	0.00026	1.79	0.28	tellurium resistance protein
gi|260687072	0.0006	1.96	0.34	0.032	1.48	0.37	cytidylate kinase
gi|260687077	8.2e-08	7.45	1.5	2.7e-05	6.8	1.9	thiol peroxidase
gi|260687078	0.003	3.61	1.86	0.0024	5.23	1.1	hypothetical protein CDR20291_1717
gi|260687131	0.00014	2.12	0.23	0.00014	2.08	0.19	hypothetical protein CDR20291_1774
gi|260687150	1.4e-05	2.88	0.19	1.7e-05	3.38	0.42	hypothetical protein CDR20291_1794
gi|260687160	0.0022	-1.9	0.07	0.0013	-3.86	1.15	ABC transporter ATP-binding protein
gi|260687168	0.014	-1.99	0.64	0.0061	-2.11	0.14	regulatory protein
gi|260687173	7.6e-05	2.71	0.38	4.5e-05	3.16	0.41	phage-related cell wall hydrolase (endolysin)
gi|260687187	0.001	-1.72	0.21	6.6e-05	-2.15	0.12	ethanolamine/propanediol ammonia-lyase heavy chain
gi|260687188	0.01	-1.69	0.15	0.003	-2.07	0.6	ethanolamine ammonia-lyase small subunit
gi|260687192	0.0006	-2.49	0.69	4.1e-05	-3.08	0.64	ethanolamine/propanediol utilization protein
gi|260687199	1.2e-05	-2.07	0.42	4.1e-07	-3.35	0.6	ethanolamine/propanediol utilization protein
gi|260687203	9.3e-05	6.06	3.31	0.00024	4.87	1.09	aminotransferase
gi|260687210	0.034	1.31	0.2	0.00072	1.72	0.21	hypothetical protein CDR20291_1857
gi|260687212	0.01	1.6	0.14	0.00092	1.44	0.13	acetyl-coenzyme A carboxylase carboxyl transferase subunit alpha
gi|260687219	0.013	1.54	0.3	0.046	1.37	0.05	hypothetical protein CDR20291_1866
gi|260687229	0.02	-1.15	0	0.0006	-1.54	0.1	hypothetical protein CDR20291_1876
gi|260687253	0.004	1.47	0.13	0.017	-1.23	0.11	DNA mismatch repair protein
gi|260687271	5.3e-06	3.1	0.32	2.7e-05	5.11	0.34	decarboxylase
gi|260687290	0.001	1.97	0.17	0.00012	3.27	0.8	ABC transporter ATP-binding protein
gi|260687307	0.02	2.54	0.35	0.028	2.87	0.83	hypothetical protein CDR20291_1954
gi|260687316	0.001	1.4	0.17	0.001	1.84	0.12	hypothetical protein CDR20291_1963
gi|260687319	0.028	-1.09	0.07	6.4e-05	1.65	0.33	glutaminyl-tRNA synthetase
gi|260687321	1.4e-10	-15.58	2.24	3.1e-09	-14.03	2.08	hypothetical protein CDR20291_1968
gi|260687329	0.0043	-1.17	0.08	0.031	-1.69	0.15	molybdopterin biosynthesis protein
gi|260687364	0.04	2.6	0.39	0.004	4.01	0.39	ABC transporter permease
gi|260687365	5.6e-05	4.68	1.56	0.00072	4.55	1.19	ABC transporter ATP-binding protein
gi|260687377	7.5e-05	8.07	5.31	0.00033	7.47	5.03	thioredoxin reductase
gi|260687405	0.015	2.26	0.53	0.011	2.36	0.34	DNA mismatch repair protein
gi|260687408	0.001	1.42	0.14	0.00061	1.66	0.15	hypothetical protein CDR20291_2055
gi|260687411	0.0032	1.66	0.11	0.0007	1.88	0.29	glutamyl-aminopeptidase
gi|260687415	0.00068	1.23	0.07	0.001	1.22	0.18	thiamine biosynthesis protein ThiH
gi|260687417	0.00014	-2.4	0.39	8.1e-05	-2.71	0.38	4-aminobutyrate aminotransferase
gi|260687422	0.001	2.08	0.24	0.018	1.67	0.26	RNA-binding protein
gi|260687424	0.00054	1.79	0.25	0.0009	1.83	0.35	hypothetical protein CDR20291_2071
gi|260687425	2.6e-05	4.93	0.28	1.4e-06	4.91	1.41	peptide methionine sulfoxide reductase
gi|260687427	8.8e-06	-1.87	0.11	6.7e-06	-1.98	0.24	hydroxylamine reductase
gi|260687428	0.021	-1.47	0.13	0.001	-1.9	0.12	iron-sulfur binding protein
gi|260687431	0.001	2	0.16	0.0054	2.34	0.53	amino-acid ABC transporter ATP-binding protein
gi|260687436	1.3e-05	1.82	0.26	9.3e-05	1.47	0.13	amino-acid ABC transporter substrate-binding protein
gi|260687438	6.9e-05	-1.58	0.2	0.00034	-1.55	0.23	formate dehydrogenase
gi|260687440	0.001	1.95	0.28	0.00015	2.44	0.37	aromatic compounds hydrolase
gi|260687446	0.037	1.75	0.14	0.015	1.77	0.12	phage-related cell wall hydrolase
gi|260687452	0.049	1.33	0.17	0.00093	1.82	0.26	cell surface protein
gi|260687454	0.04	1.61	0.29	0.00025	2.41	0.62	ferritin
gi|260687469	0.046	1.58	0.37	0.027	1.65	0.43	GTP-binding protein
gi|260687483	0.005	3.18	1.15	2.8e-05	6.73	2.67	anaerobic sulfite reductase subunit C
gi|260687494	0.033	1.42	0.16	0.022	1.76	0.28	hypothetical protein CDR20291_2141
gi|260687505	3.6e-05	-2.18	0.08	1.6e-05	-2.83	0.16	L-lysine 2,3-aminomutase
gi|260687519	0.00021	1.11	0.2	0.001	-1.41	0.16	PTS system transporter subunit IIBC
gi|260687520	0.021	1.14	0.16	0.031	-1.23	0.08	1-phosphofructokinase
gi|260687543	0.019	3.57	0.28	0.0019	3.79	0.77	pilin protein
gi|260687549	0.0004	-4.13	0.74	5.6e-05	0.25	0.07	cold shock protein
gi|260687557	2.3e-05	1.34	0.09	0.001	1.43	0.22	phosphoglucomutase
gi|260687561	0.011	0.99	0.12	0.026	1.2	0.17	transketolase
gi|260687562	8.5e-05	-3.75	0.91	5.5e-05	-5.27	1.83	carbohydrate dehydrogenase
gi|260687563	2.8e-06	-3.62	0.32	2.8e-06	-6.44	1.68	galactitol-1-phosphate 5-dehydrogenase
gi|260687577	0.013	-1.24	0.19	2.7e-05	-2.98	0.69	NAD-dependent 4-hydroxybutyrate dehydrogenase
gi|260687580	0.0023	-1.13	0.08	6.5e-10	-3.14	0.23	gamma-aminobutyrate metabolism dehydratase/isomerase
gi|260687581	8.6e-06	2.01	0.25	3.4e-06	2.08	0.19	succinate-semialdehyde dehydrogenase
gi|260687582	0.001	1.99	0.34	0.035	1.65	0.33	succinyl-CoA:coenzyme A transferase
gi|260687587	0.0016	-3.92	0.32	0.003	-3.62	0.74	glycine/sarcosine/betaine reductase complex component C subunit alpha
gi|260687591	1.7e-05	-3.91	0.65	2.2e-06	-5.83	1.09	glycine reductase complex component B subunits alpha/beta
gi|260687592	1.5e-08	-9.35	4.06	1.3e-07	-26.41	22.46	thioredoxin
gi|260687593	4.4e-06	-3.33	0.82	5.8e-06	-4.13	2.1	thioredoxin reductase
gi|260687601	0.012	1.32	0.11	0.00017	1.37	0.05	sulfonate ABC transporter solute-binding lipoprotein
gi|260687602	0.023	1.58	0.2	0.0023	1.66	0.15	hypothetical protein CDR20291_2253
gi|260687616	0.00014	-2.66	0.38	0.001	-2.66	0.68	indolepyruvate oxidoreductase subunit beta
gi|260687618	2.8e-06	-2.37	0.46	6.2e-07	-2.32	0.33	aspartate aminotransferase
gi|260687644	0.012	1.84	0.43	0.001	2.38	0.76	lipoprotein
gi|260687649	0.00048	-1.46	0.06	2e-07	-2.19	0.2	pyruvate phosphate dikinase
gi|260687672	0.002	1.2	0.14	0.00034	1.72	0.21	glycyl-tRNA synthetase subunit beta
gi|260687716	6.8e-05	3.36	0.69	7.4e-06	3.2	0.27	hypothetical protein CDR20291_2369
gi|260687717	3.9e-05	2.91	0.81	5.1e-06	2.82	0.55	hypothetical protein CDR20291_2370
gi|260687731	0.001	1.66	0.15	0.00066	1.94	0.23	mannose-6-phosphate isomerase
gi|260687737	0.024	1.32	0.13	0.019	1.46	0.06	D-alanyl-D-alanine carboxypeptidase
gi|260687741	0.00072	-2.08	0.19	4.3e-05	-2.36	0.33	histidinol-phosphate aminotransferase
gi|260687753	0.0006	-1.57	0.14	1.2e-05	-1.35	0.16	threonine dehydratase catabolic
gi|260687759	0.001	-1.66	0.11	0.001	-1.57	0.11	metal dependent phosphohydrolase
gi|260687773	2.8e-08	9.73	1.18	2.1e-08	8.77	1.01	coenzyme A disulfide reductase
gi|260687780	0.00019	1.71	0.06	8.7e-07	1.58	0.23	hypothetical protein CDR20291_2434
gi|260687792	0.00029	1.38	0.23	0.00055	1.52	0.14	phosphatase
gi|260687808	0.001	-1.44	0.15	0.044	-1.23	0.06	ATP/GTP-binding protein
gi|260687821	0.0041	-1.11	0.04	0.012	-1.41	0.12	guanylate kinase
gi|260687853	0.026	1.23	0.07	0.001	1.42	0.18	alanine racemase
gi|260687856	0.0011	1.32	0.13	1.8e-05	2.19	0.25	hypothetical protein CDR20291_2510
gi|260687857	0.001	1.42	0.11	0.00064	1.9	0.17	hypothetical protein CDR20291_2511
gi|260687862	0.00015	2.22	0.51	0.00098	2.14	0.41	cobalt dependent x-pro dipeptidase
gi|260687864	0.043	-1.1	0.16	0.02	-1.3	0.16	glycerol-3-phosphate dehydrogenase
gi|260687866	2.2e-05	-1.28	0.05	1.6e-05	-1.88	0.24	GTP-binding protein EngA
gi|260687901	7.2e-05	4.56	0.75	0.0002	4.23	0.36	transcription antiterminator
gi|260687903	0.001	2.48	0.31	0.00073	2.31	0.23	oligopeptide ABC transporter ATP-binding protein
gi|260687904	0.00047	2.24	0.34	0.00031	2.28	0.39	oligopeptide transporter, ATP-binding protein
gi|260687915	8e-05	0.98	0.07	2.2e-14	1.33	0.17	pyruvate-flavodoxin oxidoreductase
gi|260687918	0.026	1.4	0.17	0.047	1.37	0.05	regulatory protein
gi|260687921	0.0018	-28.05	46	0.014	-3.35	0.47	small acid-soluble spore protein A
gi|260687938	0.002	1.99	0.38	0.029	1.71	0.34	amidohydrolase
gi|260687946	3.6e-05	1.56	0.24	1e-06	1.69	0.24	cell surface protein
gi|260687950	0.0021	1.39	0.09	0.00076	1.32	0.07	hypothetical protein CDR20291_2605
gi|260687953	0.003	3.37	0.75	0.001	3.75	0.38	polysaccharide deacetylase
gi|260687960	0.00052	1.26	0.13	1.5e-05	1.34	0.05	serine hydroxymethyltransferase
gi|260687980	0.016	1.43	0.41	0.001	1.89	0.31	single-stranded-DNA-specific exonuclease
gi|260687987	1.3e-07	-6.61	1.79	7.7e-09	-7.83	1.49	hypothetical protein CDR20291_2642
gi|260688023	0.001	1.81	0.16	0.00026	2.21	0.43	cell surface protein
gi|260688025	0.00081	1.49	0.13	0.00012	1.6	0.31	S-layer protein
gi|260688026	0.00055	2.36	0.64	0.00058	1.84	0.16	preprotein translocase SecA subunit
gi|260688030	5.5e-07	9.66	1.93	4.9e-07	10.74	4.53	cell surface protein
gi|260688031	8.6e-06	7.01	1.74	6.2e-07	7.13	0.99	hypothetical protein CDR20291_2686
gi|260688058	0.0051	3.34	0.56	0.015	3.15	0.7	hypothetical protein CDR20291_2713
gi|260688064	0.00083	-2.02	0.31	0.039	-1.75	0.26	aspartate aminotransferase
gi|260688076	0.00047	2.71	0.38	0.00015	2.87	0.56	seryl-tRNA synthetase
gi|260688086	0.001	-1.59	0.3	0.00053	-2.05	0.49	DeoR family transcriptional regulator
gi|260688090	0.00087	-1.38	0.2	2.2e-07	-11.51	5	D-alanine transferase
gi|260688107	0.00095	1.99	0.74	0.028	1.99	0.35	regulatory protease
gi|260688108	0.001	1.5	0.22	0.011	1.52	0.15	regulatory protease
gi|260688113	0.00082	-3.41	0.83	0.00017	-9.18	3.07	altronate hydrolase
gi|260688133	0.0016	-3.06	0.44	0.0019	-2.15	0.2	V-type ATP synthase subunit B
gi|260688134	0.0002	-3	0.42	0.0019	-1.58	0.58	V-type ATP synthase subunit A
gi|260688145	1.5e-06	6.92	1.78	1.1e-07	12.32	11.29	bifunctional acetaldehyde-CoA/alcohol dehydrogenase
gi|260688152	0.001	3.08	1.14	0.0021	2.24	0.37	hypothetical protein CDR20291_2807
gi|260688174	0.00052	2.99	0.25	0.0009	2.8	0.69	ribonucleoside-diphosphate reductase subunit alpha
gi|260688190	0.001	-1.87	0.19	6.6e-06	-8.41	2.61	glycosyl hydrolase
gi|260688192	0.001	-1.74	0.33	2.5e-05	-9.7	10.89	PTS system transporter subunit IIB
gi|260688193	0.032	-1.59	0.32	5.6e-07	-14.92	5.99	PTS system transporter subunit IIA
gi|260688208	0.00034	3.42	0.78	7.8e-05	3.95	0.41	transcription antiterminator
gi|260688212	0.015	1.52	0.17	0.002	1.56	0.28	hypothetical protein CDR20291_2870
gi|260688213	0.00098	-2.57	0.67	0.00024	-3.43	0.23	proton-dependent oligopeptide transporter
gi|260688215	0.0012	4.4	1.72	0.0017	2.68	0.52	hypothetical protein CDR20291_2873
gi|260688216	0.00013	5.64	1.09	0.00047	3.75	0.47	hypothetical protein CDR20291_2874
gi|260688217	0.0017	4.02	1.56	0.014	3.74	1.04	hypothetical protein CDR20291_2875
gi|260688244	0.0003	3.45	1.15	0.0032	3.22	1.24	PTS system transporter subunit IIB
gi|260688269	0.00059	2.13	0.38	6.8e-09	-10.37	4.73	cellobiose-phosphate degrading protein
gi|260688270	0.00025	2.31	0.23	1.7e-05	-13.03	3.05	PTS system transporter subunit IIABC
gi|260688272	4e-07	3.87	0.15	3e-31	-13.56	1.95	trehalose-6-phosphate hydrolase
gi|260688274	1.9e-05	-15.08	5.96	1e-05	-19.37	8.66	glutamine amidotransferase
gi|260688279	0.001	2.57	0.33	0.001	2.04	0.18	amidohydrolase
gi|260688305	0.048	1.6	0.11	0.021	1.55	0.15	transcriptional regulator
gi|260688331	0.00011	2.55	0.1	0.0001	2.75	0.4	hypothetical protein CDR20291_2990
gi|260688336	2.8e-05	2.52	0.37	1.5e-05	3.05	0.38	CRISPR-associated autoregulator
gi|260688353	0.00042	-1.37	0.32	0.00022	-1.25	0.25	hypothetical protein CDR20291_3012
gi|260688368	0.00023	1.3	0.11	5.4e-05	1.3	0.13	phosphoglyceromutase
gi|260688370	0.00046	1.63	0.13	0.00028	1.28	0.11	phosphoglycerate kinase
gi|260688371	0.001	1.11	0.08	9e-05	1.06	0.13	glyceraldehyde-3-phosphate dehydrogenase 2
gi|260688373	0.025	-1.17	0.04	0.00062	-2.27	0.23	RNA polymerase sigma-54 factor
gi|260688389	0.0029	1.84	0.28	0.034	3.04	2.05	cell surface protein
gi|260688419	0.00076	1.43	0.24	0.0034	1.45	0.36	Hsp33-like chaperonin
gi|260688422	1.5e-05	2.52	0.26	0.00032	2.87	0.85	amidohydrolase
gi|260688427	0.0034	1.81	0.12	0.00074	1.9	0.17	dihydrodipicolinate reductase
gi|260688428	0.03	1.52	0.19	0.0045	1.75	0.18	2,3,4,5-tetrahydropyridine-2,6-dicarboxylate N-succinyltransferase
gi|260688437	0.013	-1.64	0.26	0.0001	-2.07	0.08	hypothetical protein CDR20291_3096
gi|260688438	2.5e-05	-1.5	0.15	3.7e-07	-2.04	0.13	proline racemase
gi|260688442	5.5e-05	-1.28	0.17	4.8e-05	-1.32	0.11	proline reductase
gi|260688444	6.7e-07	-1.33	0.23	0.00014	-1.32	0.1	proline reductase subunit proprotein
gi|260688446	0.00046	-1.44	0.05	1.2e-08	-2.22	0.15	electron transfer protein
gi|260688506	0.0013	1.02	0.12	0.00015	1.37	0.05	ATP-dependent protease ATP-binding subunit ClpX
gi|260688508	6.7e-05	1.26	0.11	0.046	1.07	0.06	trigger factor
gi|260688512	0.00065	2.18	0.14	0.0009	2.88	0.1	D-isomer specific 2-hydroxyacid dehydrogenase
gi|260688513	0.00032	1.85	0.28	0.001	2.36	0.66	hypothetical protein CDR20291_3172
gi|260688516	0.0025	0.83	0.26	0.038	-0.93	0.19	hydrogenase
gi|260688559	1.9e-05	1.68	0.11	8.4e-05	1.9	0.12	DNA polymerase III DnaE
gi|260688572	0.001	1.65	0.06	0.001	1.61	0.26	HPr kinase/phosphorylase
gi|260688573	0.00061	1.85	0.26	0.00097	1.97	0.17	excinuclease ABC subunit C
gi|260688574	2e-05	1.69	0.21	3.6e-05	1.42	0.08	excinuclease ABC subunit A
gi|260688575	7.4e-05	1.82	0.3	5.2e-05	1.73	0.33	excinuclease ABC subunit B
gi|260688587	0.024	-1.25	0.24	0.019	-1.38	0.26	cobalt-precorrin-3b c(17)-methyltransferase
gi|260688589	0.00029	-1.69	0.15	0.0004	-1.9	0.12	precorrin-4 C(11)-methyltransferase
gi|260688640	0.00014	-1.71	0.12	1.5e-05	-2	0.11	alanine racemase
gi|260688642	0.028	-1.5	0.18	0.039	-1.5	0.18	hypothetical protein CDR20291_3301
gi|260688644	0.001	2.84	0.32	0.0017	2.15	0.12	ATP synthase subunit epsilon
gi|260688645	9.6e-06	1.28	0.11	2.4e-05	1.78	0.19	F0F1 ATP synthase subunit beta
gi|260688646	0.00015	1.94	0.14	0.00064	1.79	0.28	ATP synthase subunit gamma
gi|260688647	9.6e-05	1.63	0.21	6.7e-05	1.37	0.12	ATP synthase subunit alpha
gi|260688648	0.001	1.24	0.12	0.001	1.43	0.2	ATP synthase subunit delta
gi|260688649	0.0017	1.43	0.2	0.003	1.61	0.19	ATP synthase subunit B
gi|260688654	0.012	1.44	0.09	0.044	1.71	0.39	cytidine and deoxycytidylate deaminase
gi|260688674	0.001	-1.24	0.16	0.001	-1.35	0.16	DNA-binding protein HU
gi|260688678	0.00032	-1.17	0.08	0.011	-1.52	0.09	foldase lipoprotein
gi|260688691	0.00024	2.79	0.67	0.00073	2.56	0.99	pilin
gi|260688692	0.0001	-1.32	0.13	0.0016	-1.75	0.18	ribose-phosphate pyrophosphokinase
gi|260688699	0.00046	1.02	0.04	0.00062	1.26	0.2	peptidase
gi|260688720	0.00022	-1.57	0.11	0.034	-1.39	0.05	AsnC family transcriptional regulator
gi|260688724	0.013	-1.18	0.17	0.00063	-1.42	0.13	signal peptidase II
gi|260688746	0.00055	-2.04	0.18	0.012	-1.94	0.24	hypothetical protein CDR20291_3405
gi|260688784	0.00019	5.93	4.34	0.00095	4.69	1.48	phosphatase
gi|260688785	1.9e-05	4.73	2.56	3e-05	4.94	0.39	ferredoxin
gi|260688790	0.021	1.67	0.26	0.02	1.81	0.16	glyoxalase
gi|260688793	0.03	2.93	0.14	0.011	4.16	1.05	hypothetical protein CDR20291_3452
gi|260688825	0.001	-2.06	0.51	0.003	-1.94	0.65	phosphonoacetate hydrolase
gi|260688855	0.001	-1.15	0.12	0.002	-1.35	0.12	adenylosuccinate synthetase
gi|260688863	0.044	-1.33	0.15	0.001	-1.41	0.08	single-strand binding protein
gi|260688865	6.6e-10	-1.97	0.22	9.3e-09	-2.08	0.26	amino acid aminotransferase
gi|260688870	0.00011	-1.26	0.15	0.02	1.16	0.17	hypothetical protein CDR20291_3529
gi|384359328	0.0029	-1.94	0.17	0.046	-1.76	0.27	anti-sigma-B factor antagonist
gi|384359378	0.00024	2.96	0.52	0.0021	2.16	0.54	thiamine biosynthesis protein thic
gi|384359507	2.3e-05	2.76	0.45	3.2e-05	3.81	0.88	oxidoreductase, electron transfer subunit
gi|384359832	0.00096	4.07	1.43	0.00081	3.29	1.64	endonuclease III
gi|384361159	0.00094	3.41	0.65	0.015	2.47	0.17	transcriptional regulator
gi|384361343	1.7e-06	5.09	1.73	3e-05	7.16	3.19	hypothetical protein
gi|384361883	9.1e-05	3.09	0.88	3.6e-05	3.04	0.31	PTS system glucose-specific transporter subunit IIBC
gi|384362681	0.001	-1.28	0.11	0.028	-1.23	0.09	rho gene product
gi|126698288	0.058	1.17	0.08	0.023	1.23	0.1	DNA mismatch repair protein
gi|126699745	0.13	0.14	0.08	0.027	-5.81	3.97	ispG gene product
gi|126700395	0.063	-1.11	0.07	0.001	-1.34	0.17	manC gene product
gi|126700400	0.068	1.09	0.07	0.00015	1.39	0.12	cell surface protein
gi|126700586	0.11	-2.83	2.26	1.2e-05	-6.88	3.39	adhE gene product
gi|126701042	0.29	-1.22	0.17	0.0002	-1.45	0.17	hemB gene product
gi|260685387	0.46	0.96	0.14	4.4e-07	-1.63	0.13	pyruvate carboxylase
gi|260685393	0.22	-1.17	0.12	0.019	-1.44	0.05	DNA repair protein RadA
gi|260685415	0.68	1.22	0.15	0.00023	1.26	0.18	prolyl-tRNA synthetase
gi|260685434	0.85	-1.04	0.04	0.0029	-1.14	0.19	50S ribosomal protein L10
gi|260685440	0.47	-0.99	0.08	0.001	-1.11	0.06	30S ribosomal protein S7
gi|260685448	0.6	1.06	0.13	0.022	-1.42	0.09	30S ribosomal protein S19
gi|260685450	0.0017	1.09	0.04	0.00062	-1.17	0.09	30S ribosomal protein S3
gi|260685451	0.15	0.97	0.12	0.0024	-1.17	0.03	50S ribosomal protein L16
gi|260685454	0.15	1.13	0.14	0.044	1.22	0.21	50S ribosomal protein L14
gi|260685458	0.99	-1	0.08	0.025	-1.06	0.1	30S ribosomal protein S8
gi|260685471	0.94	1.03	0.16	0.00071	-1.17	0.1	30S ribosomal protein S11
gi|260685497	0.083	-1.13	0.46	0.01	-2.11	0.83	thiosulfate sulfurtransferase
gi|260685506	0.083	-1.04	0.04	0.00028	-1.24	0.12	S-adenosylmethionine synthetase
gi|260685521	0.22	-0.92	0.06	0.012	-1.24	0.1	RNA-binding protein
gi|260685561	0.2	-1.04	0.15	0.025	-1.15	0.1	aspartate carbamoyltransferase catalytic chain
gi|260685570	0.16	1.11	0.07	0.035	1.34	0.09	10 kDa chaperonin
gi|260685594	0.34	-1.45	0.25	0.018	-1.78	0.21	phosphoribosylglycinamide formyltransferase
gi|260685613	0.12	1.54	0.45	0.0057	-6.4	3.64	flagellar cap protein
gi|260685653	0.13	-1.21	0.04	0.00025	-1.69	0.15	1,3-propanediol dehydrogenase
gi|260685719	0.12	1.32	0.07	0.00043	-2.46	0.91	hypothetical protein CDR20291_0345
gi|260685720	0.74	-1.01	0.13	0.026	-2.02	0.29	hypothetical protein CDR20291_0346
gi|260685749	0.22	1.44	0.3	0.016	1.69	0.23	hypothetical protein CDR20291_0375
gi|260685843	0.087	-1.11	0.08	0.00045	-1.21	0.05	ornithine cyclodeaminase
gi|260685856	0.064	1.22	0.15	0.001	-1.72	0.18	phosphoribulokinase/uridine kinase
gi|260685871	0.18	29.35	45.58	0.013	3.3	0.69	hypothetical protein CDR20291_0497
gi|260685955	0.29	1.05	0.16	1.6e-07	-6	2.6	toxin A
gi|260686002	0.12	1.47	0.1	0.001	1.68	0.54	reductase
gi|260686007	0.3	-1	0.06	3.3e-05	-1.12	0.13	arginyl-tRNA synthetase
gi|260686080	0.079	1.37	0.1	0.01	1.21	0.08	penicillin-binding protein
gi|260686106	0.93	1.02	0.07	0.0024	1.56	0.24	hypothetical protein CDR20291_0738
gi|260686111	0.41	1.09	0.07	0.00033	1.43	0.22	universal stress protein
gi|260686182	0.15	-1.3	0.16	0.0033	-1.78	0.18	glycogen synthase
gi|260686184	0.81	1.22	0.31	0.012	-1.67	0.24	alpha-amylase
gi|260686191	0.52	-1.19	0.05	0.021	-1.09	0.03	iron-dependent hydrogenase
gi|260686196	0.98	-0.99	0.08	0.0013	-1.14	0.14	hypothetical protein CDR20291_0828
gi|260686208	0.2	-2.04	0.45	0.019	-2.1	0.22	hydrolase
gi|260686232	0.073	1.17	0.1	0.031	1.43	0.2	hypothetical protein CDR20291_0864
gi|260686259	0.17	1	0.29	0.021	1.65	0.49	N-acetylmuramoyl-L-alanine amidase
gi|260686264	0.092	1.39	0.09	0.001	-1.91	0.22	ATP-dependent nuclease subunit A
gi|260686265	0.85	0.98	0.17	0.025	-2.07	0.39	nuclease subunit D
gi|260686266	0.99	1.04	0.14	6e-06	-2.24	0.32	exonuclease subunit C
gi|260686268	0.064	1.5	0.15	0.02	1.51	0.27	peptidase T
gi|260686275	0.2	1.8	0.3	0.018	2.05	0.16	regulatory protein
gi|260686276	0.39	1.01	0.14	0.043	-1.12	0.12	butyryl-CoA dehydrogenase
gi|260686277	0.00072	-1.16	0.24	0.0008	-1.22	0.12	electron transfer flavoprotein subunit beta
gi|260686278	0.068	0.93	0.18	0.00034	-1.25	0.18	electron transfer flavoprotein subunit alpha
gi|260686304	0.091	1.33	0.17	0.001	1.5	0.15	LysR family transcriptional regulator
gi|260686310	0.52	1.6	0.65	0.017	3.6	1.41	hypothetical protein CDR20291_0944
gi|260686337	0.24	1.04	0.12	0.01	1.45	0.25	cell wall hydrolase
gi|260686349	0.062	1.28	0.11	0.047	1.29	0.21	rod shape-determining protein
gi|260686367	0.057	-1.23	0.07	0.048	-1.32	0.07	Spo0B-associated GTP-binding protein
gi|260686413	0.18	1.15	0	0.012	-1.65	0.06	DNA repair protein
gi|260686418	0.2	1.09	0.1	0.047	1.24	0.13	stage 0 sporulation protein A
gi|260686429	0.072	1.4	0.14	0.001	1.88	0.24	pyrimidine-nucleoside phosphorylase
gi|260686435	0.12	2.38	0.12	0.024	1.97	0.42	lipoprotein
gi|260686454	0.096	1.37	0.09	0.00022	-1.69	0.15	chromosome partition protein
gi|260686455	0.65	1.09	0.1	0.00023	-1.8	0.07	signal recognition particle
gi|260686457	0.22	-0.95	0.06	0.00056	1.09	0.07	signal recognition particle protein
gi|260686485	0.99	-1.05	0.18	0.041	1.13	0.28	NifU-like protein
gi|260686486	0.59	-0.92	0.2	0.0035	1.26	0.32	tRNA (5-methylaminomethyl-2-thiouridylate)-methyltransferase
gi|260686509	0.5	1.18	0.17	0.047	1.42	0.13	NAD-dependent deacetylase
gi|260686519	0.078	1.65	0.44	0.043	1.38	0.42	tRNA pseudouridine synthase B
gi|260686522	0.59	-0.98	0.03	0.00093	-1.37	0.17	30S ribosomal protein S15
gi|260686524	0.16	1.04	0.04	7.7e-06	1.26	0.11	polynucleotide phosphorylase/polyadenylase
gi|260686526	0.3	1.13	0.08	0.0025	1.73	0.26	peptidase
gi|260686530	0.58	1.11	0.1	0.00031	1.25	0.08	DNA translocase
gi|260686540	0.051	-1.25	0.22	0.021	-1.39	0.05	adenylosuccinate lyase
gi|260686572	1	No Values	No Values	0.022	4.86	1.45	hypothetical protein CDR20291_1207
gi|260686582	1	No Values	No Values	0.021	6.18	5.08	phage tail fiber protein
gi|260686583	1	No Values	No Values	0.001	5.14	2.33	hypothetical protein CDR20291_1218
gi|260686586	0.67	1.04	0.04	0.042	1.28	0.11	hypothetical protein CDR20291_1221
gi|260686612	0.2	1.26	0.18	0.015	1.83	0.55	hypothetical protein CDR20291_1247
gi|260686646	0.29	-0.87	0.29	0.045	-1.54	0.32	ribonuclease
gi|260686692	1	1.62	No Values	0.016	7.18	1.9	ferrous iron transport protein A
gi|260686693	0.063	2.3	No Values	0.0007	11.54	5.79	ferrous iron transport protein B
gi|260686735	0.1	1.15	0.07	0.033	1.17	0.08	polysaccharide deacetylase
gi|260686742	0.31	1.24	0.13	0.037	-1.04	0.09	ABC transporter permease
gi|260686748	0.63	-0.91	0.13	0.00094	1.61	0.26	3-mercaptopyruvate sulfurtransferase
gi|260686766	0.058	-1.56	0.24	0.0012	-2.4	0.39	imidazole glycerol phosphate synthase subunit
gi|260686777	0.064	-1.59	0.26	0.0017	2.28	0.4	ketol-acid reductoisomerase
gi|260686812	0.21	3.54	2.98	0.039	2.89	1.86	hypothetical protein CDR20291_1448
gi|260686897	0.43	-1.13	0.04	0.03	1.43	0.2	tellurium resistance protein
gi|260686900	0.15	-1.06	0.07	0.00052	1.15	0.07	tellurite resistance protein
gi|260686905	0.26	1.3	0.11	0.0024	1.52	0.14	transcriptional regulator
gi|260686911	1	No Values	No Values	8.1e-05	6.91	3.02	iron compound ABC transporter substrate-binding protein
gi|260686915	0.068	1.22	0.22	0.002	1.55	0.14	lipoate-protein ligase
gi|260686921	0.068	1.36	0.25	0.031	1.48	0.4	hypothetical protein CDR20291_1558
gi|260686927	0.37	1.57	0.08	0.044	2.19	0.25	sugar O-acetyltransferase
gi|260686936	0.12	1.32	0.07	0.00067	2.27	0.56	pyrrolidone-carboxylate peptidase
gi|260686962	0.095	-1.49	0.1	0.0026	-2.18	0.42	thiamine biosynthesis protein ThiC
gi|260687023	0.18	-2.54	1.16	0.011	-5.47	3.23	glyceraldehyde-3-phosphate dehydrogenase 1
gi|260687088	0.46	1.22	0.17	0.0022	-1.28	0.23	3-deoxy-7-phosphoheptulonate synthase
gi|260687089	0.76	0.99	0.22	0.0013	-1.07	0.23	3-dehydroquinate synthase
gi|260687090	0.81	1.06	0.12	0.0023	-1.25	0.05	3-phosphoshikimate 1-carboxyvinyltransferase
gi|260687191	0.11	-1.3	0.04	2.5e-05	-2.16	0.5	ethanolamine/propanediol utilisation aldehyde-alcohol dehydrogenase
gi|260687208	0.9	1.06	0.07	0.021	2.29	0.46	tyrosine recombinase
gi|260687248	0.83	-0.97	0.04	0.00077	-1.73	0.26	hypothetical protein CDR20291_1895
gi|260687249	0.59	1.11	0.04	0.00033	-1.5	0.15	hypothetical protein CDR20291_1896
gi|260687286	0.078	-1.06	0.09	0.0025	-1.47	0.13	chaperone
gi|260687293	0.73	0.95	0.09	0.00081	-1.57	0.32	N-carbamoyl-L-amino acid hydrolase
gi|260687295	0.36	1.17	0.04	0.019	1.97	0.44	lipoprotein
gi|260687322	0.29	1.21	0.28	0.001	2.57	1.04	hypothetical protein CDR20291_1969
gi|260687359	0.053	1.38	0.2	0.0028	1.52	0	molybdenum-binding subunit of oxidoreductase
gi|260687370	0.1	-1.55	0.22	0.001	1.63	0.09	fructose-6-phosphate aldolase 2
gi|260687392	0.11	2.03	0.6	0.017	2.6	0.39	hypothetical protein CDR20291_2039
gi|260687398	0.29	-1.04	0.04	0.00076	-1.22	0.12	uridylate kinase
gi|260687473	0.32	1.3	0.09	0.042	1.87	0.65	carbonic anhydrase
gi|260687474	1	No Values	No Values	0.028	7.84	1.9	regulatory protein
gi|260687475	1	No Values	No Values	0.022	9.78	5.86	regulatory protein
gi|260687484	0.49	8.57	No Values	5.6e-05	7.45	2.64	anaerobic sulfite reductase subunit B
gi|260687485	1	No Values	No Values	0.00089	4.63	1.64	anaerobic sulfite reductase subunit A
gi|260687504	0.53	1.16	0.22	0.037	1.74	0.33	hypothetical protein CDR20291_2151
gi|260687512	0.71	1.15	0.07	0.047	1.19	0.11	peptidase
gi|260687566	0.18	0.48	0.12	0.049	-8.99	3.24	PTS system galactitol-specific transporter subunit IIA
gi|260687570	0.19	1.31	0.44	0.00045	-1.29	0.5	mannitol-1-phosphate 5-dehydrogenase
gi|260687571	0.081	-1.34	0.05	7.4e-05	-1.84	0.19	PTS system mannitol-specific transporter subunit IIA
gi|260687574	0.99	1.02	0.11	0.019	1.11	0.1	inosine 5-monophosphate dehydrogenase
gi|260687578	0.16	-0.88	0.18	0.018	-1.23	0.17	4-hydroxybutyrate CoA transferase
gi|260687608	0.26	1.22	0.15	0.026	1.79	0.28	quinolinate synthetase
gi|260687674	0.22	-1.1	0.13	0.021	-1.19	0.03	hypothetical protein CDR20291_2326
gi|260687681	0.71	1.08	0.11	0.047	1.49	0.34	PhoH-like protein
gi|260687686	0.12	1.13	0.08	0.02	-1.17	0.1	tRNA binding protein
gi|260687694	0.051	-1.52	0.34	0.0003	-1.82	0.82	hypothetical protein CDR20291_2346
gi|260687715	0.054	-1.13	0.1	0.001	-1.39	0.05	hypothetical protein CDR20291_2367
gi|260687721	0.3	-1.11	0.07	0.047	-1.21	0.05	uracil-DNA glycosylase
gi|260687723	0.096	1.4	0.21	0.002	1.5	0.15	hypothetical protein CDR20291_2376
gi|260687733	0.72	1	0.09	0.012	-1.43	0.1	selenocysteine-specific elongation factor
gi|260687734	0.076	-1.13	0.04	0.00017	-1.6	0.05	selenocysteine synthase
gi|260687740	0.14	1.15	0.07	0.048	1.35	0.12	hydrolase
gi|260687783	0.3	-1.04	0.09	0.00046	-1.54	0.1	sugar transporter, substrate-binding lipoprotein
gi|260687794	0.052	1.45	0.17	0.045	1.35	0.16	50S ribosomal protein L28
gi|260687822	0.85	1.04	0.04	0.042	1.08	0.19	hypothetical protein CDR20291_2476
gi|260687833	0.84	0.9	0.15	0.00063	4.2	1.6	carbon starvation protein
gi|260687841	0.23	1.17	0.12	0.00014	-2.24	0.32	amino acid permease
gi|260687842	0.078	-1.11	0.1	0.0023	-1.39	0.03	peptidase
gi|260687849	0.4	1.1	0.16	0.045	1.42	0.18	cell-division initiation protein
gi|260687865	0.46	-1.47	0.2	0.029	-2.27	0.28	hypothetical protein CDR20291_2519
gi|260687879	0.16	1.13	0.08	0.001	1.29	0.21	extracellular solute-binding protein
gi|260687889	0.29	1.73	0.49	0.004	2.36	0.75	UDP-N-acetylmuramoyl-tripeptide--D-alanyl-D-ala nine ligase
gi|260687896	0.59	-1.06	0.07	0.00022	-1.14	0.17	GTP-binding protein
gi|260687928	0.95	1	0.09	0.002	-1.2	0.11	asparagine synthetase AsnA
gi|260687978	0.15	1.17	0.1	0.047	1.06	0.13	GTP pyrophosphokinase
gi|260687989	0.074	1.18	0.18	0.04	1.22	0.15	PTS system, phosphocarrier protein
gi|260688004	0.91	1.07	0.06	0.014	-1.2	0.11	UDP-glucose 6-dehydrogenase
gi|260688024	0.26	0.97	0.13	0.019	-1.31	0.11	hypothetical protein CDR20291_2679
gi|260688028	0.18	1.54	0.05	0.016	1.91	0.22	surface protein
gi|260688078	0.067	1.25	0.08	0.022	1.49	0.32	nitrilase
gi|260688079	0.1	1.55	0.18	0.0057	1.91	0.46	zinc-binding dehydrogenase
gi|260688122	1	No Values	No Values	0.0012	17.16	13.53	hypothetical protein CDR20291_2777
gi|260688123	0.8	-0.8	0.56	2.9e-14	39.18	39.78	6-phospho-beta-glucosidase
gi|260688125	0.9	-1.07	0	0.00016	37.04	41.23	PTS system licheNo Values-specific transporter subunit IIB
gi|260688126	1	0.76	No Values	0.00071	3.57	1.11	GntR family transcriptional regulator
gi|260688142	0.66	1.2	0.15	0.019	1.51	0.26	peptidoglycan-binding exported protein
gi|260688168	0.13	-1.23	0.1	0.001	1.61	0.24	ABC transporter substrate-binding protein
gi|260688184	0.1	1.39	0.3	0.023	1.7	0.28	IclR family transcriptional regulator
gi|260688210	0.0059	-2.74	0.69	0.025	-2.74	1.01	thioredoxin
gi|260688211	0.5	1.55	0.4	0.009	3.96	1.87	sugar-specific transcriptional regulator
gi|260688218	0.03	-1.08	0.11	0.00089	-1.61	0.24	proline iminopeptidase
gi|260688243	0.096	49.59	54.76	0.017	27.02	46.7	PTS system transporter subunit IIA
gi|260688248	0.24	0.9	0.2	0.00098	1.56	0.4	hypothetical protein CDR20291_2906
gi|260688271	0.87	-1.28	0.72	0.0036	-2.77	0.29	GntR family transcriptional regulator
gi|260688324	0.15	1.15	0.12	0.00014	-1.22	0.13	Fe3+ ABC transporter periplasmic component-like protein
gi|260688359	0.15	-1.16	0.15	0.00099	-1.61	0.19	ribonuclease R
gi|260688424	0.35	-0.88	0.16	0.032	1.26	0.15	dihydrodipicolinate synthase
gi|260688425	0.051	1.13	0.04	0.001	-1.19	0.08	aspartate-semialdehyde dehydrogenase
gi|260688432	0.1	-1.3	0.16	0.00023	-1.64	0.26	hypoxanthine phosphoribosyltransferase
gi|260688440	0.22	-1.28	0.16	0.014	-1.69	0.2	hypothetical protein CDR20291_3099
gi|260688441	0.25	-1.29	0.26	0.049	-1.42	0.06	hypothetical protein CDR20291_3100
gi|260688443	0.079	-2.02	0.31	0.022	-2.3	0.51	hypothetical protein CDR20291_3102
gi|260688476	0.28	-0.88	0.15	0.028	-1.85	0.47	ferrous iron transport protein B
gi|260688541	0.19	0.47	0.26	0.015	-5.61	2.83	nitroreductase
gi|260688543	0.12	2.6	0.39	0.031	2.13	0.32	protease
gi|260688558	0.057	1	0	0.03	1.19	0.11	6-phosphofructokinase
gi|260688583	0.085	-1.06	0.13	0.001	-1.47	0.1	bifunctional uroporphyrinogen-III methyltransferase/uroporphyrinogen-III synthase
gi|260688584	0.68	-0.93	0.16	0.0067	-1.4	0.17	porphobilinogen deaminase
gi|260688585	0.086	0.95	0.1	2.1e-06	-1.39	0.05	sirohydrochlorin cobaltochelatase
gi|260688586	0.23	-1.54	0.33	0.019	-1.91	1.1	cobalt-precorrin-6a reductase
gi|260688622	0.55	33.46	55.04	0.034	37.51	44.2	transposon Tn21 resolvase
gi|260688656	0.8	1.08	0.19	0.039	-1.04	0.06	uracil phosphoribosyltransferase
gi|260688657	0.076	1.25	0.08	0.033	1.61	0.26	ribose-5-phosphate isomerase 2
gi|260688669	0.44	-1.15	0	0.012	-1.49	0.1	exopolyphosphatase
gi|260688701	0.15	1.07	0.06	0.011	1.21	0.04	dimethyladenosine transferase
gi|260688702	0.13	1.37	0.05	0.041	1.39	0.12	DNA-binding protein
gi|260688723	0.098	-1.25	0.04	0.0027	-1.57	0.14	hypothetical protein CDR20291_3382
gi|260688749	0.75	1.35	0.48	0.023	-1.24	0.39	hypothetical protein CDR20291_3408
gi|260688769	0.11	-1.32	0.07	0.0047	-1.31	0.12	carbamoyl phosphate synthase large subunit
gi|260688774	0.74	-1.02	0.1	0.044	1.47	0.2	aminopeptidase
gi|260688822	0.38	-1.04	0.13	0.0052	-1.77	0.36	acetyltransferase
gi|260688824	0.66	-1.04	0.34	0.043	-3.94	0.6	hypothetical protein CDR20291_3483
gi|260688857	0.8	-1.02	0.12	0.036	-1.28	0.15	replicative DNA helicase
gi|260688864	0.09	-1.07	0.09	0.0003	-1.19	0.03	30S ribosomal protein S6
gi|260688871	0.42	-1	0.11	0.041	-1.06	0.06	selenocysteine lyase
