# Supplementary material for: Proteomic Analysis of a NAP1 Clostridium difficile Clinical Isolate Resistant to Metronidazole
Source: PLoS One. 2014 Jan 6;9(1):e82622. doi: 10.1371/journal.pone.0082622 (PMC3882210; doi:10.1371/journal.pone.0082622)
Supplement: Table S2 — Differential protein expression in VLOO13 (V), CD26A54_S (S), and CD26A54_R (R) after spiking of the cultures with metronidazole, at O.D.600 = 0.3. Metronidazole (Met)-treated strains were compared against respective non-treated control strains (C). Fold-change values of differentially expressed proteins, with 1.3-fold cut-off are presented here. Values shown are means of four independent growth experiments. (-) denotes reduced expression of Met-treated sample compared to non-treated control. SD, standard deviation. (XLSX) [file pone.0082622.s002.xlsx]

## Sheet: 20130922 filtered C.difficile s
Supplementary Table S2. Differential protein expression in VLOO13 (V), CD26A54_S (S), and CD26A54_R (R), after spiking of the cultures with metronidazole, at O.D.600 = 0.3.
	Metronidazole (Met)-treated strains were compared against respective non-treated control stains (C). Fold-change values of diffentially expressed proteins, with 1.3-cut-off, are presented here.
	Values shown are mean of four independent growth experiments. (-) denotes reduced expression of Met-treated sample compared to non-treated control. SD, standard deviation.
Accession Number	p-value Vmet/Vc	Fold-Cchange Vmet/Vc	SD V	p-value Smet/Sc	Fold-Change Smet/Sc	SD S	p-value Rmet/Rc	Fold-Change Rmet/Rc	SD R	Description
gi|126697592	7.3e-06	1.31158	0.100851	4.8e-06	1.15008	0.0650824	0.13	1.07306	0.0607241	clpC gene product
gi|126698407	0.00024	1.30578	0.159317	0.00036	1.47554	0.212624	0.00073	1.34783	0.132758	rbo gene product
gi|126698425	0.032	2.84544	1.53901	0.026	2.6678	1.38693	1	3.24901	1.6245	nuclease
gi|126699078	7e-05	1.58643	0.31537	0.53	0.983258	0.0334835	0.052	0.852902	0.360143	ruberythrin
gi|126699155	0.00099	1.38437	0.139777	0.049	1.21487	0.124838	0.061	1.07822	0.136077	hisH gene product
gi|126699525	0.001	1.52886	0.206011	0.011	1.45187	0.226547	0.2	1.29379	0.258374	eutL gene product
gi|126699967	0.0018	1.41475	0.283364	0.19	1.31173	0.232352	0.38	-1.02542	0.15011	grdC gene product
gi|126699968	0.095	1.29429	0.608539	0.047	1.69585	0.554724	0.86	1.31225	0.799377	grdB gene product
gi|126699996	2e-07	1.4534	0.218767	5.3e-05	1.55531	0.222993	0.57	1.05761	0.108678	iorA gene product
gi|126700080	0.00034	1.95547	0.169966	5.6e-05	2.11024	0.141942	0.00026	2.07177	0.0828769	hrcA gene product
gi|126700400	8.8e-07	1.35267	0.173474	0.27	1.01794	0.0358867	0.0019	1.19278	0.106642	cell surface protein
gi|126700407	0.00033	1.36578	0.179761	0.12	1.20349	0.322648	0.062	1.32416	0.125203	S-layer protein
gi|126700408	0.52	-1.02035	0.0809395	0.021	1.79813	0.830594	0.54	1.42965	0.610222	secA2 gene product
gi|126700409	2e-05	1.3	0.18	0.045	1.33	0.19	0.001	1.12	0.28	slpA gene product
gi|260685376	0.035	1.12262	0.0953167	0.031	3.07014	1.91168	0.013	1.79695	0.506559	anti-sigma-B factor (serine-protein kinase)
gi|260685388	2.9e-07	1.5568	0.227815	0.00078	1.44311	0.128908	0.51	1.03717	0.0743492	translation elongation factor
gi|260685390	0.0017	1.44044	0.0700771	0.002	1.25471	0.0820393	0.12	1.18992	0.0476003	DNA repair protein
gi|260685420	0.0006	-1.29821	0.0641033	0.052	-1.12947	0.0384624	0.16	0.985581	0.0838192	thymidylate synthase
gi|260685448	4.7e-06	1.57297	0.118024	0.0032	-0.977841	0.171674	0.001	1.2445	0.211105	30S ribosomal protein S19
gi|260685491	0.00015	1.49739	0.160101	0.045	1.30048	0.1106	0.3	1.05632	0.0898352	ferredoxin
gi|260685492	4.9e-07	1.37673	0.183669	0.00029	1.15146	0.0920129	0.99	0.985581	0.0838192	2-ketoisovalerate ferredoxin reductase
gi|260685493	7.6e-06	1.39705	0.147279	0.19	1.21053	0.041223	0.4	1.03589	0.0414384	subunit of oxidoreductase
gi|260685494	0.00021	1.37834	0.27159	0.043	1.12631	0.224927	0.83	1.05761	0.108678	subunit of oxidoreductase
gi|260685518	1.7e-05	1.34715	0.117276	0.49	1.0012	0.0566576	9.4e-05	-1.09229	0.0714194	RNA-binding protein
gi|260685519	0.0014	-1.43115	0.122484	0.16	-1.1487	0	0.49	-1.091	0.0384624	preprotein translocase SecA subunit
gi|260685555	1.3e-07	1.32808	0.158531	0.017	1.12947	0.0384624	0.21	1.0012	0.0566576	cyclopropane-fatty-acyl-phospholipid synthase
gi|260685565	0.035	1.34248	0.49868	0.38	1.12306	0.562698	0.54	1.09496	0.114701	ketopantoate reductase
gi|260685570	2.5e-05	1.60382	0.157936	2.5e-05	1.68685	0.150815	0.00024	1.65365	0.0582982	10 kDa chaperonin
gi|260685571	1.2e-09	1.47947	0.096122	1.9e-07	1.49216	0.100368	2e-07	1.49568	0.153693	60 kDa chaperonin
gi|260685572	0.13	1.22311	0.0873336	0.00042	1.44693	0.377404	0.03	1.82884	0.954216	hypothetical protein CDR20291_0196
gi|260685612	0.87	0.947935	0.446134	0.001	-1.39807	0.438343	0.84	1.18992	0.687825	flagellar protein
gi|260685613	0.042	-1.34747	0.07	0.021	-1.79872	0.371212	0.75	1.31101	0.817183	flagellar cap protein
gi|260685615	0.045	1.09884	0.261868	0.00051	-2.28931	1.51608	0.003	1.01402	0.2999	flagellin subunit
gi|260685658	0.0002	1.5625	0.270862	0.044	1.27691	0.0915346	0.082	1.39382	0.118538	hypothetical protein CDR20291_0283
gi|260685711	0.99	0.937561	0.0993684	0.00072	1.37015	0.1225	0.014	1.18992	0.0476003	peptidyl-prolyl cis-trans isomerase
gi|260685721	0.019	-1.29601	0.08	0.099	-1.23693	0.629394	0.32	-0.968147	0.360136	hypothetical protein CDR20291_0347
gi|260685737	0.14	1.17355	0.113814	0.028	1.51155	0.292904	0.036	1.24122	0.177336	radical SAM protein
gi|260685743	1.6e-09	1.3859	0.153758	0.068	1.0012	0.0566576	7.9e-05	1.15008	0.0650824	oxygen-sensitive 2-hydroxyisocaproyl-CoA dehydratase subunit
gi|260685814	0.062	0.984295	0.236387	0.00023	-4.91942	2.70626	0.00041	-1.11825	0.161139	hemagglutinin/adhesin
gi|260685860	0.043	1.30599	0.16504	0.21	1.05632	0.0898352	0.53	0.983258	0.0334835	aldo/keto reductase
gi|260685880	0.00013	1.55368	0.290256	0.00015	-1.18992	0.0476003	0.049	-1.02043	0.0911515	NADP-dependent glyceraldehyde-3-phosphate dehydrogenase
gi|260685884	0.015	1.30461	0.233308	0.032	1.6033	0.175175	0.01	1.34665	0.426229	hypothetical protein CDR20291_0511
gi|260685885	0.049	1.4861	0.274569	0.74	1.43768	0.42558	0.94	1.13938	0.324951	hypothetical protein CDR20291_0512
gi|260685889	0.039	1.23426	0.278635	0.002	1.66776	0.260234	0.0025	-1.37491	0.176912	hypothetical protein CDR20291_0517
gi|260685995	1.4e-05	-1.37955	0.0722755	0.00082	-1.23114	0	0.0001	-1.18992	0.0476003	phenylalanyl-tRNA synthetase subunit alpha
gi|260685996	2.9e-07	-1.33457	0.10559	0.0003	-1.25324	0.0441817	3.4e-05	-1.1913	0.0796855	phenylalanyl-tRNA synthetase subunit beta
gi|260686012	5.3e-08	1.33462	0.215055	4e-05	1.33096	0.207752	0.1	1.07177	0	bifunctional carbon monoxide dehydrogenase/acetyl-CoA synthase
gi|260686013	4e-05	1.467	0.226441	0.014	1.44129	0.0942384	0.27	1.1129	0.0995005	carbon monoxide dehydrogenase accessory protein
gi|260686017	0.0016	1.35483	0.187539	0.085	1.33541	0.238161	0.12	1.32294	0.309617	hypothetical protein CDR20291_0648
gi|260686018	0.00022	1.45223	0.287406	0.031	1.53216	0.2599	0.083	1.21754	0.15089	methylenetetrahydrofolate reductase
gi|260686019	0.0043	1.36985	0.223608	0.029	1.30377	0.157576	0.25	-0.971006	0.111113	carbon monoxide dehydrogenase/acetyl-CoA synthase complex, dihydrolipoyl dehydrogenase subunit
gi|260686023	0.00076	1.38574	0.239157	0.0029	1.27839	0.114296	0.73	1.03838	0.0928373	carbon monoxide dehydrogenase/acetyl-CoA synthase complex, methyltransferase subunit
gi|260686025	0.00034	1.5834	0.392122	0.029	2.0132	0.705046	0.12	2.13892	0.951842	glycine cleavage system protein H
gi|260686033	0.1	1.04221	0.130383	0.038	1.32109	0.0747601	0.25	1.07306	0.0607241	histidinol-phosphatase
gi|260686068	0.0022	1.30131	0.208486	0.088	1.37015	0.1225	0.19	1.21201	0.0815243	anti-sigma F factor
gi|260686109	0.00043	1.4074	0.227559	0.019	1.20831	0.244412	0.035	1.32416	0.125203	flavodoxin
gi|260686138	0.00025	1.37582	0.174016	0.012	1.27839	0.114296	0.057	1.11162	0.0796855	hydrolase
gi|260686144	4.5e-05	2.79301	0.476579	0.00022	3.14588	0.72269	0.00088	2.52489	0.369615	hypothetical protein CDR20291_0776
gi|260686162	0.001	1.36597	0.263106	0.52	1.09367	0.0976937	0.3	1.15561	0.145844	hypothetical protein CDR20291_0794
gi|260686170	0.00012	1.16032	0.17367	3.1e-05	-1.44041	0.324418	0.0035	-1.19278	0.106642	ABC transporter substrate-binding protein
gi|260686171	0.033	-1.0665	0.0949974	0.00036	-1.41591	0.0801259	0.025	-1.27681	0.0854048	ABC transporter ATP-binding protein
gi|260686172	0.16	-1.12331	0.104605	0.0012	-1.54379	0.347703	0.019	-1.25324	0.0441817	ABC transporter permease
gi|260686181	0.011	1.33622	0.128154	0.097	1.21053	0.041223	0.77	1.0012	0.0566576	glycogen biosynthesis protein
gi|260686188	0.014	1.35187	0.166079	0.061	1.19278	0.106642	0.49	1.07306	0.0607241	spermidine synthase
gi|260686195	0.031	1.41932	0.12877	0.39	1.13085	0.0760649	0.19	1.27533	0.0510167	hypothetical protein CDR20291_0827
gi|260686215	0.15	-1.10031	0.158954	0.34	0.98446	0.0662183	0.012	-1.32109	0.0747601	aminotransferase
gi|260686234	0.00026	1.38374	0.137355	0.00097	1.40655	0.239134	0.33	1.13085	0.0760649	N-acetylglucosamine-6-phosphate deacetylase
gi|260686264	0.19	1.06345	0.0473067	0.14	1.07306	0.0607241	0.00035	1.61493	0.286058	ATP-dependent nuclease subunit A
gi|260686266	0.001	1.08268	0.0622255	0.11	1.11024	0.0444126	0.00059	1.37673	0.198385	exonuclease subunit C
gi|260686269	3.6e-05	1.33689	0.218824	0.77	0.985581	0.0838192	0.23	-1.03709	0.0693702	cell surface protein
gi|260686276	4.4e-06	1.38789	0.178935	0.02	1.11162	0.0796855	0.1	-1.03589	0.0414384	butyryl-CoA dehydrogenase
gi|260686277	5.5e-08	1.43338	0.309802	0.0025	1.23707	0.139968	0.017	0.98446	0.0662183	electron transfer flavoprotein subunit beta
gi|260686278	6e-07	1.41404	0.270674	0.00084	1.23855	0.156311	0.98	-0.98446	0.0662183	electron transfer flavoprotein subunit alpha
gi|260686279	6.5e-05	1.45574	0.118652	0.38	1.07573	0.108994	0.16	1.11024	0.0444126	3-hydroxybutyryl-CoA dehydratase
gi|260686280	3.7e-07	1.48827	0.270822	0.06	1.07306	0.0607241	0.027	1.13214	0.0962829	3-hydroxybutyryl-CoA dehydrogenase
gi|260686281	2.7e-08	1.36758	0.196998	0.011	1.15275	0.108996	0.00016	1.15146	0.0920129	acetyl-CoA acetyltransferase
gi|260686300	0.045	1.1205	0.0556332	0.048	1.36686	0.0546783	0.094	1.18992	0.0476003	hypothetical protein CDR20291_0934
gi|260686301	0.00063	1.3656	0.14	0.0024	1.39382	0.118538	0.44	1.17618	0.589373	PTS system transporter subunit IIB
gi|260686323	2.1e-05	1.49739	0.160101	6.1e-05	1.32109	0.0747601	0.0018	1.19278	0.106642	nitroreductase family protein
gi|260686354	0.58	1.03134	0.111026	0.034	1.30229	0.142286	0.024	1.21339	0.103193	cell division topological specificity factor MinE
gi|260686379	0.047	1.1129	0.0921196	0.02	1.18992	0.0476003	0.0014	1.32268	0.105695	hypothetical protein CDR20291_1013
gi|260686387	0.00072	1.14989	0.226908	5.6e-05	1.44639	0.167229	7.4e-05	1.30207	0.133798	acyl carrier protein
gi|260686469	0.00011	1.46606	0.454643	0.0031	1.30719	0.317778	0.22	1.22122	0.199651	hypothetical protein CDR20291_1104
gi|260686483	0.00039	1.41761	0.104878	0.00018	1.44129	0.0942384	0.00063	1.30048	0.1106	RRF2 family transcriptional regulator
gi|260686485	2.9e-06	1.50243	0.29576	0.00027	1.43126	0.255254	4.5e-07	1.44129	0.0942384	NifU-like protein
gi|260686517	0.035	1.07633	0.107027	0.054	1.091	0.0384624	0.01	1.32416	0.125203	ribosome-binding factor A
gi|260686534	0.00022	1.19485	0.122655	0.001	1.19278	0.106642	1.9e-05	1.59926	0.107572	RecA protein (recombinase A)
gi|260686537	4.2e-05	-1.47122	0.157022	0.00037	-1.90179	0.124348	0.0024	-1.37367	0.172336	signal peptidase I
gi|260686573	0.0012	0.647482	0.355172	0.47	-1.2341	0.715914	0.0006	-1.39224	0.0936469	hypothetical protein CDR20291_1208
gi|260686583	0.44	0.972208	0.52608	1	No value	0	0.001	-1.62646	0.0920405	hypothetical protein CDR20291_1218
gi|260686667	0.001	1.41057	0.267591	0.23	1.1129	0.0995005	0.028	1.33541	0.238161	phospho-2-dehydro-3-deoxyheptonate aldolase/chorismate mutase
gi|260686673	2.8e-05	-1.34971	0.149966	3.3e-05	-1.11024	0.0444126	0.0022	0.920701	0.0946094	5-nitroimidazole reductase
gi|260686693	0.11	1.04143	0.614376	1	1	0.5	8.5e-05	-1.69313	0.230522	ferrous iron transport protein B
gi|260686765	0.00099	1.32404	0.12	0.0029	1.35305	0.198072	0.23	1.17618	0.589373	1-(5-phosphoribosyl)-5-
gi|260686766	0.031	1.27036	0.140866	0.033	1.21487	0.124838	0.43	1.09496	0.114701	imidazole glycerol phosphate synthase subunit
gi|260686830	0.0021	1.60299	0.4	0.31	1.21156	0.62329	0.23	1.09913	0.554019	hypothetical protein CDR20291_1466
gi|260686841	0.00034	-1.72172	0.835092	0.58	0.936151	0.510859	0.85	1.11868	0.684897	hypothetical protein CDR20291_1478
gi|260686856	0.00012	2.14833	0.334206	0.001	1.60108	0.136165	8.4e-05	1.94699	0.280559	serine acetyltransferase
gi|260686883	0.049	1.56819	0.47949	0.54	1.07573	0.108994	0.47	1.00689	0.129761	lipoprotein
gi|260686884	0.00058	1.31396	0.132207	0.039	-1.1487	0	0.4	1.03589	0.0414384	nitric oxide reductase flavoprotein
gi|260686911	0.34	0.85126	0.465417	1	No value	0	0.0001	-2.23153	0.27996	iron compound ABC transporter substrate-binding protein
gi|260686919	0.00029	1.25421	0.189412	0.0004	1.46754	0.357409	0.21	1.15008	0.0650824	glycine dehydrogenase subunit 2
gi|260686927	0.031	-1.61159	0.756799	0.72	-1.32268	0.767298	0.4	-0.906282	0.113699	sugar O-acetyltransferase
gi|260686934	0.066	1.3656	0.499829	0.3	1.52097	0.839537	0.019	2.13727	0.405399	NADPH-dependent FMN reductase
gi|260686950	4.5e-05	1.73726	0.342817	0.00029	1.25471	0.0820393	0.33	1.07446	0.235091	thioredoxin
gi|260686953	0.015	1.16624	0.243997	0.013	1.33359	0.220139	0.00086	1.37015	0.1225	dinitrogenase iron-molybdenum cofactor
gi|260686962	0.00062	-1.42951	0.100422	0.26	-1.09367	0.0976937	0.29	-1.10263	0.186164	thiamine biosynthesis protein ThiC
gi|260686982	0.1	-1.04813	0.391621	0.013	-1.4192	0.13419	0.28	-1.20748	0.612379	acyltransferase
gi|260687023	0.012	1.41393	0.21	0.6	-0.863711	0.458243	0.63	-0.838891	0.466556	glyceraldehyde-3-phosphate dehydrogenase 1
gi|260687033	0.057	-1.0858	0.254651	0.00025	-1.46497	0.0586028	0.036	-1.3395	0.279579	arsenate reductase
gi|260687041	0.033	-1.13499	0.127002	0.045	-1.32744	0.16753	0.18	-1.28168	0.160795	argininosuccinate synthase
gi|260687052	6.5e-05	1.64272	0.325682	0.37	1.05383	0.0358867	0.77	1.07822	0.136077	nitrite and sulfite reductase subunit
gi|260687053	9.8e-09	1.74546	0.353577	0.00078	1.27839	0.114296	0.001	1.09367	0.0976937	pyridine nucleotide-disulfide oxidoreductase
gi|260687077	0.001	1.38283	0.124211	0.034	-1.11024	0.0444126	0.46	-0.98446	0.0662183	thiol peroxidase
gi|260687093	0.024	1.34738	0.126148	0.32	1.13085	0.0760649	0.38	-1.13245	0.272548	shikimate dehydrogenase
gi|260687187	0.0003	1.47363	0.267651	0.00064	1.35282	0.191086	0.11	1.11576	0.13998	ethanolamine/propanediol ammonia-lyase heavy chain
gi|260687188	0.014	1.48715	0.182658	0.017	1.37015	0.1225	0.14	1.22632	0.366179	ethanolamine ammonia-lyase small subunit
gi|260687191	0.00017	1.42249	0.15973	0.001	1.30377	0.157576	0.73	1.04104	0.130606	ethanolamine/propanediol utilisation aldehyde-alcohol dehydrogenase
gi|260687192	0.00016	2.26713	0.219455	5.7e-05	1.83145	0.37046	0.1	1.33464	0.362336	ethanolamine/propanediol utilization protein
gi|260687193	0.043	1.75163	0.922349	0.5	1.33478	0.698937	0.76	1.11024	0.641764	ethanolamine/propanediol utilization cobalamin adenosyltransferase
gi|260687199	1.5e-05	1.78779	0.249662	0.0011	1.39734	0.168886	0.091	1.17484	0.135832	ethanolamine/propanediol utilization protein
gi|260687203	0.022	-1.46423	0.576642	0.34	0.867359	0.465163	0.14	-1.21646	0.147024	aminotransferase
gi|260687268	0.001	0.781365	0.395292	0.044	-1.69585	0.42	0.36	-1.1249	0.567444	cold shock protein
gi|260687271	0.0007	-1.53596	0.162282	0.056	-1.13601	0.140786	0.54	1.01794	0.0358867	decarboxylase
gi|260687286	7e-07	1.46673	0.0941429	1.8e-06	1.80358	0.0721485	1.2e-05	1.49216	0.100368	chaperone
gi|260687287	0.0031	2.22175	0.473392	0.028	2.18735	0.195387	0.032	1.9969	0.402801	hypothetical protein CDR20291_1934
gi|260687307	0.028	1.37584	0.24	0.015	1.51814	0.1	0.15	1.41761	0.113281	hypothetical protein CDR20291_1954
gi|260687417	0.00071	1.32517	0.133496	0.0024	1.21487	0.124838	0.63	1.03589	0.0414384	4-aminobutyrate aminotransferase
gi|260687425	0.00013	1.45572	0.231674	0.079	1.12947	0.0384624	0.078	1.091	0.0384624	peptide methionine sulfoxide reductase
gi|260687427	6.7e-05	1.35831	0.113098	4.9e-05	2.48243	0.354672	0.00038	3.09721	0.733144	hydroxylamine reductase
gi|260687428	0.00031	1.45568	0.116429	2.7e-05	2.64832	0.250407	9.4e-05	4.11736	1.40963	iron-sulfur binding protein
gi|260687440	0.19	-1.14387	0.115093	0.001	1.32268	0.105695	0.00036	1.27839	0.114296	aromatic compounds hydrolase
gi|260687469	0.00031	1.38272	0.120184	0.001	1.54473	0.101002	0.00029	1.57011	0.0628089	GTP-binding protein
gi|260687471	0.001	1.2879	0.0808622	0.00015	1.49386	0.127046	0.00033	1.49568	0.153693	ABC transporter ATP-binding protein/permease
gi|260687482	0.66	0.962239	0.546675	0.56	1.6828	0.972732	0.04	1.75418	0.479818	nitrite transporter
gi|260687483	0.71	1.00707	0.376605	0.019	1.78276	0.893322	0.00013	1.81734	0.469712	anaerobic sulfite reductase subunit C
gi|260687484	0.93	0.973501	0.522568	1	2	1	0.00018	1.80683	0.415076	anaerobic sulfite reductase subunit B
gi|260687485	0.49	1.01914	0.5465	1	No value	0	0.00086	1.51884	0.339953	anaerobic sulfite reductase subunit A
gi|260687504	0.00038	1.33578	0.28	0.18	0.84558	0.452507	0.18	-1.21201	0.0815243	hypothetical protein CDR20291_2151
gi|260687511	0.0021	1.31959	0.187714	0.1	1.2563	0.112221	0.19	1.23569	0.125202	hypothetical protein CDR20291_2158
gi|260687562	0.00067	1.64343	0.345628	0.17	1.25778	0.131757	0.78	1.13558	0.356045	carbohydrate dehydrogenase
gi|260687563	0.00018	1.67544	0.293305	0.037	1.2876	0.2113	0.076	1.2341	0.0986169	galactitol-1-phosphate 5-dehydrogenase
gi|260687565	0.021	1.36803	0.571948	0.22	1.22447	0.208179	0.86	1.12876	0.629432	PTS system galactitol-specific transporter subunit IIB
gi|260687566	0.032	2.72771	1.60264	0.21	1.60057	0.824593	0.6	1.41648	0.712757	PTS system galactitol-specific transporter subunit IIA
gi|260687571	0.00039	1.81059	0.390044	5.8e-05	1.41591	0.0801259	0.18	1.11576	0.13998	PTS system mannitol-specific transporter subunit IIA
gi|260687577	5.4e-05	1.19996	0.172741	0.043	1.17695	0.289541	0.00016	1.90179	0.124348	NAD-dependent 4-hydroxybutyrate dehydrogenase
gi|260687580	1.5e-06	1.30127	0.113646	0.093	1.08806	0.211014	4e-05	1.62646	0.0920405	gamma-aminobutyrate metabolism dehydratase/isomerase
gi|260687581	0.016	1.08401	0.0857656	0.49	1.05782	0.260183	3e-05	1.30377	0.157576	succinate-semialdehyde dehydrogenase
gi|260687582	0.12	1.15649	0.147244	0.037	1.04087	0.124514	0.001	1.32416	0.125203	succinyl-CoA:coenzyme A transferase
gi|260687587	0.044	1.35941	0.17	0.48	1.23904	0.635124	0.9	-1.09742	0.549904	glycine/sarcosine/betaine reductase complex component C subunit alpha
gi|260687591	0.00066	1.40918	0.153176	0.021	1.28316	0.174703	0.18	1.1581	0.165461	glycine reductase complex component B subunits alpha/beta
gi|260687592	0.00091	1.47755	0.296849	0.05	1.38214	0.413739	0.59	1.72754	0.866504	thioredoxin
gi|260687593	0.001	1.41932	0.12877	0.001	1.30048	0.1106	0.27	1.15008	0.0650824	thioredoxin reductase
gi|260687605	0.092	1.03358	0.129036	0.092	1.09883	0.15521	0.044	1.3958	0.343314	hypothetical protein CDR20291_2256
gi|260687616	0.00013	1.40895	0.247702	0.00044	1.47201	0.17609	0.054	1.09229	0.0714194	indolepyruvate oxidoreductase subunit beta
gi|260687618	3.7e-06	1.44224	0.226377	7.2e-05	1.58145	0.227885	0.19	1.11024	0.0444126	aspartate aminotransferase
gi|260687688	0.003	1.3616	0.152737	0.018	1.28454	0.1851	0.029	1.21201	0.0815243	histidine triad nucleotide-binding protein
gi|260687701	0.00039	1.2776	0.0934098	2.1e-05	1.44129	0.0942384	0.00055	1.6033	0.175175	chaperone protein
gi|260687702	5.1e-09	1.40407	0.0816708	5.8e-11	1.57388	0.140715	2.2e-09	1.68475	0.112692	molecular chaperone DnaK
gi|260687703	1e-07	1.5448	0.0972251	3.7e-06	1.77443	0.116021	3.8e-05	1.74319	0.0986465	heat shock protein
gi|260687717	0.00042	1.51203	0.179369	0.82	1.01794	0.0358867	0.15	1.05512	0.0709711	hypothetical protein CDR20291_2370
gi|260687741	3.2e-05	1.42578	0.188595	0.00078	1.30048	0.1106	0.27	1.05512	0.0709711	histidinol-phosphate aminotransferase
gi|260687752	0.001	1.33913	0.24187	0.023	1.21201	0.0815243	0.012	1.33802	0.271515	translation inhibitor endoribonuclease
gi|260687780	2.7e-07	-1.34715	0.117276	6e-05	-1.15008	0.0650824	0.0016	0.98446	0.0662183	hypothetical protein CDR20291_2434
gi|260687904	0.001	-1.33293	0.0766086	0.13	-1.13085	0.0760649	0.15	-1.05512	0.0709711	oligopeptide transporter, ATP-binding protein
gi|260687921	0.0023	1.33902	0.239804	0.069	1.95572	1.15948	0.47	2.60672	2.35523	small acid-soluble spore protein A
gi|260687938	0.00019	-1.62041	0.188256	0.033	-1.15975	0.184468	0.09	-1.18992	0.0476003	amidohydrolase
gi|260687987	0.00072	1.48149	0.252914	0.26	1.38499	0.422873	0.81	-1.01852	0.229398	hypothetical protein CDR20291_2642
gi|260688024	9.3e-05	-1.91137	0.374052	0.00023	-1.57388	0.140715	0.016	-1.23262	0.0697536	hypothetical protein CDR20291_2679
gi|260688053	0.019	1.39832	0.169075	0.067	1.17217	0.104706	0.17	1.07306	0.0607241	amino acid racemase
gi|260688064	0.03	1.4152	0.404843	0.055	1.78602	0.624307	0.48	1.1215	0.198056	aspartate aminotransferase
gi|260688079	0.001	1.38648	0.171106	0.00085	1.34477	0.0879276	0.0007	1.39382	0.118538	zinc-binding dehydrogenase
gi|260688145	0.1	-1.09423	0.0952578	0.00015	-1.51754	0.0858768	1	1.0012	0.0566576	bifunctional acetaldehyde-CoA/alcohol dehydrogenase
gi|260688208	0.0024	-1.54398	0.229866	0.22	-1.15294	0.116817	0.096	-1.30683	0.18724	transcription antiterminator
gi|260688210	0.022	1.1977	0.222276	0.062	1.52616	0.19668	0.049	1.97498	0.474404	thioredoxin
gi|260688217	0.0031	1.75741	0.25	0.54	1.1129	0.0995005	0.39	1.09742	0.549904	hypothetical protein CDR20291_2875
gi|260688248	0.00017	-1.30054	0.104627	0.094	-1.21201	0.0815243	0.045	-1.15008	0.0650824	hypothetical protein CDR20291_2906
gi|260688279	0.041	-1.24073	0.164445	0.003	-1.34477	0.0879276	0.001	-1.30377	0.157576	amidohydrolase
gi|260688331	0.015	-1.3858	0.151021	0.53	-1.11024	0.0444126	0.62	-1.13499	0.137178	hypothetical protein CDR20291_2990
gi|260688362	0.00013	1.48135	0.237408	0.043	1.43959	0.0507515	0.0012	1.37015	0.1225	phosphatidylethanolamine-binding regulatory protein
gi|260688371	5.5e-06	-1.14189	0.092019	4.6e-06	-1.299	0.0873756	0.00053	0.936321	0.0885322	glyceraldehyde-3-phosphate dehydrogenase 2
gi|260688385	0.023	-2.0235	0.86	0.07	-2.33063	1.22999	0.73	-0.980775	0.497406	hypothetical protein CDR20291_3044
gi|260688389	0.026	-1.65838	0.794865	0.0012	-2.14698	0.15	0.001	-1.81256	0.227398	cell surface protein
gi|260688451	0.001	0.828136	0.132473	0.0019	-1.53187	0.434484	0.02	-1.26392	0.197221	hypothetical protein CDR20291_3110
gi|260688537	0.026	1.3267	0.15	0.2	1.12661	0.57137	0.034	1.30233	0.15	ATP-dependent Clp protease proteolytic subunit
gi|260688541	0.0013	15.5743	19.4454	0.57	1.02466	0.59804	0.085	1.49294	0.445014	nitroreductase
gi|260688557	3.9e-06	-1.35502	0.0490148	8.5e-06	-1.23262	0.0697536	0.00026	0.966516	0.0386634	pyruvate kinase
gi|260688558	0.00032	-1.26581	0.0813392	3.1e-06	-1.19278	0.106642	0.0018	-1.01794	0.0358867	6-phosphofructokinase
gi|260688574	0.00017	1.22444	0.102722	0.0032	1.13085	0.0760649	1.1e-05	1.49216	0.100368	excinuclease ABC subunit A
gi|260688575	0.00029	1.2879	0.0808622	0.002	1.25916	0.145582	0.00017	1.59731	0.0543941	excinuclease ABC subunit B
gi|260688635	0.033	1.32132	0.07	0.24	1.30683	0.18724	1	1	0.5	hypothetical protein CDR20291_3294
gi|260688654	0.05	-1.22375	0.0940976	0.02	-1.26903	0.245756	0.12	-1.11162	0.0796855	cytidine and deoxycytidylate deaminase
gi|260688664	0.013	-1.47207	0.575739	0.00015	-1.41202	0.284824	0.61	-1.08432	0.575129	50S ribosomal protein L31
gi|260688694	0.00046	1.31465	0.137963	0.46	1.07306	0.0607241	0.45	-0.938644	0.118462	stage V sporulation protein G
gi|260688702	0.0021	-1.44809	0.275852	0.022	-1.21201	0.0815243	0.1	-1.09229	0.0714194	DNA-binding protein
gi|260688746	0.00096	1.49654	0.151789	0.001	2.74642	0.314274	0.00024	3.29838	0.639674	hypothetical protein CDR20291_3405
gi|260688780	0.00034	1.54571	0.112044	0.00038	1.68475	0.112692	0.015	1.32268	0.105695	D-alanyl-D-alanine carboxypeptidase
gi|260688785	0.0004	2.1589	1.08413	0.01	1.54985	0.583839	0.085	1.70331	0.514372	ferredoxin
gi|260688790	7.8e-05	1.93912	0.322979	0.028	1.34953	0.156031	0.017	1.21339	0.103193	glyoxalase
gi|260688857	0.00049	1.39303	0.0988998	0.051	1.25324	0.0441817	0.17	1.2563	0.112221	replicative DNA helicase
gi|260688865	3.9e-10	1.33371	0.20666	3.4e-07	1.30207	0.133798	1.8e-06	1.15008	0.0650824	amino acid aminotransferase
gi|260688870	2.8e-05	1.25039	0.155739	4.2e-05	1.40063	0.200678	0.01	1.18992	0.0476003	hypothetical protein CDR20291_3529
gi|384359507	0.001	1.30566	0.286604	0.22	0.993061	0.170048	0.16	0.991439	0.149112	oxidoreductase, electron transfer subunit
gi|384361004	0.0011	1.5323	0.07	0.017	1.52284	0.15	0.066	1.299	0.0873756	hypothetical protein
gi|384361159	0.025	-1.30907	0.23	0.13	-1.1129	0.0995005	0.72	0.955355	0.47872	transcriptional regulator
gi|384361343	8.8e-05	2.64961	0.783997	0.21	-1.10581	0.199527	0.55	1.03589	0.0414384	hypothetical protein
gi|384362018	0.001	2.90935	1.07	0.071	2.60878	1.5395	0.025	2.14698	1.08034	hypothetical protein
gi|384362485	0.12	1.16428	0.54302	0.28	1.24457	0.647027	0.28	1.23114	0.615572	hypothetical protein
